# Supplementary material for: Genome-wide analysis of the CCCH zinc finger family identifies tissue specific and stress responsive candidates in chickpea (Cicer arietinum L.)
Source: PLoS One. 2017 Jul 12;12(7):e0180469. doi: 10.1371/journal.pone.0180469 (PMC5507508; doi:10.1371/journal.pone.0180469)
Supplement: S1 Table — (XLSX) [file pone.0180469.s001.xlsx]

## Sheet: CarC3H CDS sequences
S1 Table. This file contains CDS and peptide sequence information for CarC3H genes
>CarC3H7
ATGGGAATGGAAGAGGAATCAGAGAGGAAAAGGGAGGTGGGGAGTCGAAA
GGAGAAGAGGAAGGCAGCGAAGAAAATGAGGAGGAAGAAGAGAAGGCAGG
AGAATGCAGAGATGGCGAGGTTGGAGGAAGAAGCGCGGCTCAACGATCCC
GAAGAGCAGAGGAAGATGCTACTATTGGAGCAGCAAGAGGCGGAAAGGAT
GCAAAGGGATAGGATCGCCTTCGAGGAGAGTGAGAGGGCTTGGATGATCA
AACACCAACTACTTCTTCAACAGCAACTAGAAGACGCTGATAACAATAAT
AATAATAATAATAATAATAATAACAATAATAATAACAACGGTGTCGAAGA
AGAAGAATCTGAAAAAGAAGAAGATGAAGATGACGGTCCTCCTGAGATTA
TTTGGCGAGGAAACGAAATAATCATCAAGAAGAAAAAGAAAAAGGCGAAC
AGCCTCCTCCAACGCCACCAGGAGCATCATGAGTGTGATAGTAATAATAG
ACCTACATCAAATCCCTTTCCACCGGAATCTCCCTCTCAACCTCACTCCA
ATTCACCCACCCTGGAGAATGTTGCTCAACAACTACCTAATTTCGGAACT
GAACTGGATAAAGCTCACTGTCCTTTTCATCTTAAAACAGGAGCATGTCG
TTTTGGTGAACGTTGTAGCAGGGTTCATTTTTACCCTGATAAGTCCTCCA
CCCTTCTCATCAAAAACATGTACAATGGTCCTGGCCTTGCTTGGGAACAA
GATGAAGGCCTTGAGTATACAGAGGAGGAGGTTGAGTTCTGTTTTAAAGA
GTTCTATGACGATGTTCACACAGAGTTCCTGAAGTTTGGAGAACTTGTGA
ACTTCAAGGTGTGTAAAAATGGTTCATTTCACTTGCGAGGAAATGTCTAC
GTGCAGTATAAGCTGTTGGATTCTGCTTTGCGTGCTTATAACTCAGTTAA
TGGTCGCTACTTTGCTGGGAAACAGGTGAGTTGTAAGTTTGTTAATTTAA
CAAGATGGAAGGTTGCCATTTGTGGGGAGTATATGAAATCAGGTTACAAG
ACTTGTTCCCATGGAACAGCTTGCAATTTTATCCACTGTTTCCGTAATCC
TGGTGGAGACTATGAATGGGCAGATTCTGACAAACCACCCCCAAATTTTT
GGGTTAAGCAGATGGCTGCTTTATTTGGTCATTCTGATGATTATGAGATC
TCAAGGGTCCATGGAAATTTGTGTGTACTGAACCCCTCCAGCAATGTCTC
AAAAACAGATTCTGACAGGTATCACTCTAGAAGATCAAGATCTAGAGAAC
TGGGTCAGTTAAATGGTGGTCGCTCTGGTAGAAGAATACAGGAAGATGAA
AAAAAGCAAAGAACTCCTGATGAGGAGCGGAATACCAACCATAAAAGAAA
ATGCAGGAACGGAACTCCTGATACTGATACGGAATGGTCAGAAGAGGTAG
ATCGGGAAAAGTACCATGAACACACTAGGGAAAGCTCGTTTAATAGGAAC
AGGGACGACGATAGCAGAAGGCATGAAGAGTATTCTGACGTGAATTGGGT
AAACAGGGACAGTGAAAAGCAGCATGACAGAAAAGGAAGGAGCTCACGAA
AGTGGAACCAGGACAGTAGGGACTGGATTTATGAGGCTGGATCTGATGAG
GATAGAGTTAGAAGAAGGCACCACAGCAGCCAACGGAAAGGATCGAGACA
TCAGAGCAGGGACAACAGAAATCGAACTGATGAATCCGAATCTGATGAAG
ATAGAGCCCATGAAGAATATTCTGATGTGGATTGGGATACTACAATCAGG
CACCATGAAAATCAGCATGACGAAAAAGGAAGGAACTCGCAAATTTATGA
GACTGAATCAGATGAGGATAGACACAGAAAAAGGTACTATAGGAGCCAAA
TGAAAGAAGCAAGACACCGGAGCAGGGACAACAGTTATGTAACCGATGAA
TCTGAATCTGACAAAGATAGAGAGATGGAAACACAACACAATTACTCTAG
GAAAAAGTCAAGGCACAAAAGATCTGGCCTTCAGGATTACCGTAAAGACT
GTGATAATGAAAATGACAAGGTTGATGGAGATTGGTCTCAGGGAGAGAGT
GATCCACAAGCACATCATCACAAAAAGAAGAGATTATAA
>CarC3H8
ATGTCTATTTCAGATTCTCCCGTAGCAGATGATCCTTCGCTTCAAGACGA
CGAAGATGACGACGAAGAGGAAGAAGAGGAAGAGGAGGAAGAAATTGAAG
AAGAAGTAGAAGAGGAAGAAGAGCATGAAGAGGAACAGGAAGAAGAAGAA
GAAATTGAAGAACAACAACAACAACAAGAGGAAGAGGAGGAGGAGGAAGT
AGAAGAAGTTGAAGAAGAAGAAGAGGAGGAGGAAGAAGAAGAAGAAGAAG
AAGAAGAAGAGGAGGTGGAAGAAGAAGAAGAAGAGGTGGTGGAAGAAGAA
GAAGAAGAGGTGGTGGAAGAAGAAGAAGAAGAGGAGGAGGAGGAGGAGGA
GAAAGAAGAAGAGGTGGAAGAAGTTGAAGAGGAAGAGGAGGTGGAAGAAG
TTGAAGAGGAAGAGGAGGAAGAAGTTGATGAGGAGAAGGGAGAAGAAGTT
GAAGAGGAGGAAGTAGAAACAATAGAGGTAGAAGAGGAGGAGGAGGAAGA
AGAAGTTGAAGAGGAGGAAGTAGAAACAGTAGAGGTAGAAGAGGAGGAGG
AGGAAGAAGAAGTTGAAGAGGAGGAAGCAGAAACAGTAGAGGTAGAAGAG
GAAGAGGAGGAGGAGGAGGAGGAAGAACAAGAAGAAGAAACTATAGGGAT
GGAAAAAGAGGAAAAAGAAGAAATAGCAATGGAAGAGGAGGAAGAAAAAG
AAGAGGAAGCAATAAAGGTTAAAGAGGAGGAAGAACAAGAAGAAGCGGAA
GCTATAAAGATTAAAAAGGAGGAAGAACAAGAAGCAGTAGTAGAGGAGAA
AGAGGTGGTTCCAGATTCTCTTCTCGATGCGGATATACTCAACAAAGACT
TAAGCCAACATATGGAGTTTAAGGTGAAAGAAGAAAACATGGGGCCAGTT
TCTTCTGTGGCAGAAAACCCTGTAGTAATGAAGTCATCACATTATATGGA
AGAGAATGATGCCGTGTTTAAAGCATCTGTTCCATCGCATGAGGCAATAA
CATTAAAAAAGGAGGAGTTCCACCTGAAACAAGAAATTTCTAGTCCTCCA
AAATCAAGTGCAAACTTGATTTCTGCTGAAGATGGCAAAAATCAAGGATT
AAATGTTGACCTTGATAACGCTAGATCTCCTGTTCAGAGAAAAACCTTTG
GAGGAGGCAGTGAACCAGATTGCAATAGCAAAGCTTCTTTATCCGATGTT
AAGGACATTGATTCTAGGGCCACCAAGTCATCCAGTGATATGGGAAAAGA
TGTGGTTACTGGAGTCATACAAAGAGATAATTTTGTTGAGGATGCTGATG
GTGGTCCGAACTCCAAGAAGAAAATTATGCAGTCAGAGATTGAGTCAATT
GTTGATGTGAAACAAACAACATCAAGGAGGACAAGAGATCTGTCTCCCAG
TGCTGATATTAAAGATGGAAACAAAAGACCGGCAATTTTATGTGATTTTT
TCGCTAAAGGTTGGTGCATCAGAGGTAGTTCTTGTAGCTTTCTTCATATA
AAAGATAGTGTGAATAATAGTGACCAGGAGGCTGAAGGAGACTCATTTAC
TGCACTTCAAAAGAGAGAATTGAAATTGGAAAAAGGTGTTAAGGAAAGAC
TTGACGGGTTGAGAACGAATGAGGAAGAAGCAAGTCCAAGTTGGCACCCA
TCTCATGAAAAAGAGAAGTTTCTGATGAGGGACAGCTTGTTTCCAGAGAG
TAGATCTGCATTTAATGCATCAAACAATTATTTCACCTCAAATCATTCCT
CATATTCATCCCGTGCAGAGGGAATGACTGCTAATCGAAATCAACATATG
TACAGAGGATTCTCAAATGCTTTGTGTTCTCAAAAGCTTTTGAACAGTGA
GAAGGAGTATCACGCCCTTAAGTCCACTTTCTCTTCAGAGCGGGAAGATT
TGCCTCTAGTTGGTTCATCTAGGGTTCCGCCACACTCTAATGGATATAAA
TTAAAAACTTGTTCTAATAATTGGGAACCTTCTGTTCCATTTCGACCATC
CTTTTTTATTACTTCCATGAATGTATCATCCCCCGGAGATCTTTATGACC
CTCTTCGTGATAGCATTGAGATACCTAATATTGGAGATGGGTCTTTGAAA
GCTTCCCTTCTAATTCGAGGGTCATCTATCCAGGCTTCATCACAGGCGAG
GACATGTGATGATTCTGCTGCAGTTGGGAAACACATGTCTGATCTTAATG
ATGACAAAAGTTCTGTATCTTCCCATAATAAATTTTATGAAAATGAACCT
AACAGAAGTTCTGTTCCTCGTGGAAAAGATTGTCTCTCAACTAAAACAGA
GATAACATCAGGAACTTGTTCAAACTACCAAAATGGTTATGTAGATGTGG
GACAACATACCTTTAGTGTTGAAGATACGATGGAAACAGAGAAAAAACGA
ACTGAGCATGATGCTAGGCATCACGGTGAAGGATCGGGGCACAAAAAGAG
GAGAGTATCAAAGGATAATAAAATTTATGAAATGGATGTTGACTTTCAAA
CAGATGGCAGTGTGCAAAAAGAAACAAAGGCAGTTAAAATTTTCCGGGCA
GCTCTTGTTGATCTAGTGAAGGAGTTGTTAAAACCATTTTGGCATGAGGG
TCGTCTCAGCAAGGATGCACATATAGTAATTGTTAAAAAATCAGTTGACA
AGGTTGTTAGCACTTTAGAGGCACACCAGATTCCGACCACCGAAGATACC
GCTAAGCAATATGTTTCTTCATGTCGGTCGAAAATTGCGAAGTTAGTCAA
TGGATATGTCAGTAAATATGGGAAATCTTGA
>CarC3H9
ATGGACCACTATCCCCGGTCCACTGAACCTTCCCGGTCTGATCCCTCGCC
GGAATGGACCGGACCCGACCCTCAAACCGGTCTAGAAGAGCCTATGTGGC
AATTGGGGTTGAATGGTGCTGCAGAGGATTCCTACCCTCAACGACCTGAT
GAGGTTGATTGCACTTACTATTTGAGAACCGGTTTCTGTGGTTTTGGTTC
AAGGTGTCGGTTCAACCACCCTCGTGACCGTGGCACGGTTATTGGAGCTG
CTTCTAGGACTGTAGGGGACTATCCAGAACGTGCAGGACAGCCTGTGTGC
CAGTATTATATGAGGACAAGATCTTGCAAATTTGGTGCGTCTTGCAAGTA
CCACCATCCTAGACAGACAGGAGGCACTGCTAGCCCTGTGTCACTAAATT
ATTATGGATATCCGTTACGCCCAGGTGAAAAGGAATGTTCCTATTTTGCG
AAAACGGGACAATGCAAGTTTGGTGCAACTTGTAAATTTGATCATCCAGT
TTCTGCTGGTGTTCAGATTCCAGCTCCATCACCAGGTCCCCCAGTTTCAC
CTTTACATGTACCAGTACCTTCTCCATTATATCCAACAGTACAGACTCCA
TCTGGTCCTTCATCACAACAAATTGGTGTACTGGTCGCAAGGCCATCTCT
ACTACAGGGTTCGTTTGTCCAGAGCCCCTATGGACCTGTGGTATTGTCCC
CGACCATGGTCCCCTTTTCTGGCTGGGGTCCTTATCAGGCCACTGCGACA
AGCCCTGTACTTCCTTCTAGTGCTCCAGCTAATGTTGGTTCACCACAGCT
TTATGGGATAACCCAACTACCATCAACAGCTAATGCCTATACTGGACCTT
ATCAACCTTCTGGTTCCTCAGTTGGTCCTTCAAGCAGAAGTCAGAAGGAA
CATTCATTTGCAGCAAGGCCTAATCAACCAGAGTATCATTATTACTCTAG
AACAGATGAGCTTCCATTTAGTCCATCGTATAGGTATCACCAACCACCAG
ACATGAGTGCACCAAAAGTGAATGTTGCCCTAAGTCCTGCAGGTCTTCCT
TTACGCCCGGGGGCAGCACCTTGCACTCATTACACACAGCGCGGCGTATG
CAAGTTCGGTCCTACATGCAAATTTGATCATCCTATTGTATCACTGAGTT
ACAGTCCATCTGCTTCTTCCCTGACTGATGTGCCAGTTGCACCTTACTTT
GTGGGTTCGTCTGTTGGTACTCTTGCTCCTCCATCTTCTTCATCAGAGTT
GCAGCCCGAACTCACCACAGGATCCAGCAAGGAGTCTGTTCCATCCAGAA
TATCTTCATCAGCAAGCACAACGACTGGATCAGTTGGTTTGACTTTGTCA
ACTGGTGGTCCGGTTTCTCAATCAAGCACTCGGAGTCGGAGTTCCAGTCC
TTTAGCAGCTGTCAATACCACAACAAGTAGCAATGTCTCTCACACCTCGA
GCTCAGAAATGTGA
>CarC3H10
ATGGTGGAAACAGAAACGTACCCTGAAACACAACCACATTTCAAAAAACC
TAGAATATCAGAAGAAACCCATTTCAATAATAATGTTAACTTGAAGACGA
AGACTCAACTATGCAGAAGATTCATGCAAGGTGTGTGTTTTCTTGGTCCC
AAATGCAACTACGCACATGGATCCTCCGAACTCAGAACAACAACAACAAC
ACCAAAACTCTGCAGATTGTTTTTACGCAACAAACACTGCTCTTACGGAC
ACACTTGTCGTTTCCTTCATCACTCTTCTCAACAATCACAACCTGTGGTA
ATGAAGAATCCGGGATGCAGGATGATGCAAACTTGTGCTGCTGCTGCTGC
TGCTACAATTGATGGCAACTCTTCTGCCCAGAACAAGATAATGCAAACTT
CTACTACTCCTACTACAAATGCCTCAACCAGCACGGTGGCAACTAGCTCT
TTGCATAAGAATGGACCCTATGGTGTTAAATTCATATTCAAGAAAAAGGA
ATTGCAAAAGATCAGTGGCATCTATGCTGATTGGATTTAA
>CarC3H12
ATGGCGGAACATTTAGCTTCAATTTTCGGCACTGAGAAAGACAGAGTGAA
TTGTCCGTTCTACTTTAAGATCGGAGCATGCAGACATGGCGATCGATGCT
CGAGGCTCCACACGAAGCCGAGTATAAGCCCTACGATCCTTCTCTCCAAC
ATGTATCAGCGTCCTGATATGATTACCCCCGGTGTTGATGTTAATGGCTT
ACCAATTGATCCTCGTAAGATTCAGGATCATTTTGAAGAGTTTTATGAAG
ATTTATTTGAAGAATTATCGAAGTATGGTGATATTGAAAGTCTTAATGTT
TGTGATAATCTTGCTGATCATATGGTTGGTAATGTGTATGTTCAGTTCAG
AGAGGAAGAACATGCTGCTAATGCTGTTAGGAATCTCACTGGAAGATTTT
ACGCTGGTCGGCCGATTATTGTTGATTTTTCTCCGGTGACAGACTTCCGC
GAGGCTACTTGCAGGCAGTATGAGGAGAATACTTGCAACCGCGGTGGTTA
TTGTAACTTCATGCACTTGAAAAGAATTAGCAGGGATTTGAGGCGTCAGT
TGTTTGGGAGGCACCATGAAAGGCACAGTAGGAGCAGGAGTAGGAGTCCT
TACAGGCATCGAAGCTACGAGGAGCGGTCTCACCGCAGTAAGCATGATGA
CAGAGACAGAGACAGGGACTATCATCGTGACAGTCATAGCAGGAGACGCA
AGACCTCAAGTCCTGGACGGAGGAGGGGAAGGAGTCCCAGTCGAAGTCGA
AGTCCTGTTCGAAGGAGGAATCACAGTCCGATCAGGGATGGCAGTGAGGA
GAGACGAGCCAGAATTGAACAGTGGAACAGGGAGAGGGAGGAGAAAGAAC
CTGCAAGTAAGGTTAATGCAGAAGAACCCAATAATGGCAATAATGCTAGC
GCATATCATGAGGACCAGCAGCAAGAGCAGCAACAGCAACCTCCTCAGGA
CGGATATTGA
>CarC3H11
ATGACTACTATTTGTGAACAACAACAACAACACAAGTTTCATTCTTCCTA
CCAACCCCTCTCTCCCAAAAAACCTCTCCGTGAAATTGATATCCCACCCA
GAAAACTCCTCACCCGCCGTACCGCCGACATGTTTTCCGACGACACAATC
CTTCAAAAATTCCTCCCTCACAATGACTCCGATTCCGATTCAGACGATCC
CTACTCGTCCGACCATTTTCGGATGTATGAATTCAAAGTCCGGCGATGTA
CTCGTAGCCGGAGTCACGATTGGACAGACTGTCCATTCGCACACCCCGGC
GAAAAAGCACGCCGCCGAGATCCTCGACGGTTTCATTACTCAGGGTCAGT
TTGCTCTGAGTATCGCCGCGGTAGCTGTAACCGCGGCGATACATGTGAAT
TCGCACATGGCGTTTTTGAATGCTGGCTTCATCCAGCAAGATACAGAACT
GAAGCTTGCAAAGATGGGAAAAATTGTAAGAGAAAAGTTTGTTTCTTTGC
CCACACACCTCGCCAACTTCGAATCCTTCCAGTCACATCTTCAAATTCCA
ATGATCAATTTTCATGCAACAAGAAAAACAACAAGATTTTGAATAACCAT
GTTGGTTCAAAAACAAACAATTGTTGTTTGTTTTGTCATTGTAATGGTGC
TAATAATTCTCCAACTTCAACACTTTTTGGTATGTCTCATTTCTCGCCGC
CGGCGTCACCACCTCTGTCTCCGATGAAACCACGAAATGGGGTTTCTTCA
GTTTCATCTCTCGCACGCTACGGTTCAGTGAATAATAGTAATAATCTTCG
TTACAGAGACATGCTTGTTGATCTTTTGGGTTCCTTTGAAGGATTGAATT
TCAATGAAAATTCTTCATCTTCTTGTTCTTCCCCTGTTTCAAAGATACAG
AACAACAACATGGGTTGGCTTGATCTTCCTCTTAACTCTGAAGAACAACA
ATATCAACAATTTATTGTTTCACCTTCTTCTTCTTCTTCTTTTGATCAGC
AACAACAAAATTTTGATATTCATCAGAATTTGATGACACCAAGCTTCAAT
GATATTGGTGACAATAACATAATTGAAAACAAAATGATGTTTTTGGGAAA
CGAGAATAATAAGATGGTTGTTGGTGGTGGTGAGGTTAATGCACCTGATC
TTGGATGGGTTAATGAGTTGTTGATGTAA
>CarC3H13
ATGTATAATAATAATCAAGTGAATCGTGGTCATAATTCGGGACAGGGTTC
TGTCCCTCCACCTTCGGCTGCCCTGCCGCCGCCACCACCACCACTACATT
CGGGTTATCAGCATGGTCTGCCACCTCCTCCTCCACCGCCATCTCATTTT
CAGCATTTTGTCCCACCACCACCACCAGTAGCTCCTCATGTTTATTCACA
TGGACCGTCATATTCCATCCCTTCTCGAATGCACCATGGAAATGGAATGG
CGCCGCAAACATTCCCTAATGTTGGACAAAACTCACAGCATTCTTCAAAT
TTAGGTGTGCAGAGTCACAACATTTTGCCCCCGGTTGCTTCCCCTATAGG
ACCGCCAAGTAGAGTGTTGCCACCTCCCCCACCTCATCCCTCTTCCTCTC
AAGGACAAATTTTGCATAATCTTCATCTTCCTCCACCACCACTGCCGCCC
CCGTTTCGTTCTCCTTCTCTGGATGGTGTTTATCTCCATTCAACTGTTGG
GAATTACCAAGTTCCTTCTGTTGCTCCTCCACCACCACTACCACCGTTGC
CAGCCTCTCCACCACCAGCTCCGCCATGTCCACCGCCTCCTACCCATCAT
ATGACTTCTACATCCTCCCAAGCTGCGTGCACTGCTGACCCGAACTCGAC
ACAGGTTCCTAGCTTTGAATCGAAGGCTGTGGATTCAGTAGATGGATTTG
TAGCTTCCTGTTCATCTGGTATTGTGCCTGTACATAATTCTGATGCCAAT
CAGGATGGTGGAAATTGTGGAGAGGTTGCTGTTGCCCACAGAAATGAGCT
ATCGCCAACTACAAGTATGATTTTGGATGTTCCCCCACCTCCGCCTCGGT
CAGCAGAAGAAAAAAGTGTAAGCGCTGATTCTGACATGGAGATGGAAGAT
GATATCACGTTTTCTGACAAAGACCAAGGGTCAACTTATGCAATTGAAGT
GGTAACTCAGCAGTATGATCGGGCTGATGAGGTGTTTCGCATGAATGAGG
AAATACAGCAGCTGCAGAATTCAACAGAAAACAAACTTGCCAAGGGCATC
TTATCCAGTGGTGTGGTATGCTCTGGATCCACAGGAGTTGGCAAACAAAA
TGAAGGGCCAGGACCCTCATCTGATGTTAAGCCCATGAAATCTGCTAGAT
CAGTTACCAAGGTTCATAGTCCTGTGAATGACTCAATTGAAGTTGCTGAA
TCCCTCCTGGGCACTGGGTTGGGAAGATTGGCAGCTCCTCTAGACAAGGA
TTTTATAAGAAATGATACTTCTGATCACAGCGAAGCCACTAATCCCAATA
GAGATTCTGAGCAACTTATGCGGATTGGCAGCCCAATAAGACTTCTTCAA
GGTTATGCTTCTGATGAAACTTCAGACAATGAAGATGAAGGCCGTACTGC
AGATGCTAATAACGTTTTTACAGTCTCAGCAGGAGCTGATCCTTGTGGCC
CAGATGCCCATAAAAATTGTGACAGTTATTTGGAGACTGATATTGGATTT
AAAATTCCCACCTGGACTCAAAAGGAGCTTGGGCTACTCTCCAAATCATC
ACTGGATGGTTCAAAAATATCTCCTTGTTTAGTACAAGAGTCTGAGGGAA
CCTGTAAAAGATCTGTCACACGTACTAGTGATGGATGTGTTGAGCATAAT
ATTGAAAATCAGATGTCTCTTAATCTTGCTTCTTCAGTAGAAGCTTTCCA
AGGAAGAGATGGGTTAGGTGGTACTGGTTTTGACATTGATAGTAAGAGTG
GTAATGCTGAACAGGAAGATGAAAAGGAAACCTCAAAGTTGAAACCAACT
GTTGCGAAAGTAGATGAATTCGGGAGGCATGTCAGAGAAGGTGCTACAGA
TAGTGACTCTGATGGATCTCGCAGTATTCGGACCAGGAGGACGAAAAAAA
GAGATAGAAGCCGTAGTCGCAGCCGGTCTCGGTCTCGGTCTCCCATAGAC
AGTAGGAGTAGGAGGAGGAGGAGAAGTCCTCGGAGGAGAAGGGATAAAAG
AAGCCAATCTCGCAGCTGGTCTCCTCGGCGTCGTAGAAGCAGGAGTAGGT
CACCAATCTTAAGACGTTCAGGTGACAGTCATGGTGAGAATGTGAGAAGG
GACAAGGCTCAATGCTTTGATTTCTTACGAAGAAAGTGCTACCGCGGAGC
ATCTTGTAGGTTTGCGCATCATGAATCTGATAAGAATGCTACTTCAAGGC
GCTCTAGAAATAAACATGATCTGGAAATCTATTCTCATGAAAAAAATTCT
AGGGTTAATGAAGGAGTGAAGAATATTTCTAACAAAGTCTCAGATTATGA
GCATGATGGAGTCAGAAATCAAGACATAGATATTCATCAGAATGTAATTG
GCCAGGAAGAAGTGCAGAGAAAGGAAGATTCTGAGAGGCGTGCTGAAGGT
GTCAGAGAGGTTTCTCCTAAACTGCATGAAACCTTAGTAGTTATAGAAAA
GCCCAAGACTTCAATACATGGAAATAATAGTTTTCAGAATGCAGTAAATT
CTCATCAGCAGCACTTAGTTTATGACTTTCACCCTGAAGCTTTAAGCAGA
GGTGACACTTCTAAATCATCTGGTGGTACATCCAAAGATGTTTTTCCTTC
AGAAGATGGCTCACTTGTTCAGCAACTACAATCCAATGTTTCTGTTGAAG
TTCCAGAACATTCTGGTGGTACATCTAAAGATGTTATTCCCTCAGAAGAT
GGTTCATATGTTCAGAAACTACACTCCAATGTTTCTGTTGAAGTTCCAGA
AAATTCTGGTGGTACATCGAAAGGTGTATTTCCCCCTGAAGATGGTTCAT
TTGTTCAGAATCTACAATCCAATGTTTCTGTTAGAGTTCCAGAACATTCT
GGTTTCCCATCTCAGCTTCCAAATGTGGCCTGTGTGACTGATTTGTCATC
TGATAAAAGATCAATGATTTCTGCTAATGAGGTTTCTGGCAGTGAACATT
CACTAAGTATGTTACCAGCCACACAAGTACAGCCAACCACTAGTTCTGTT
GGTCCATCTGTAGCATCAGAGCAGCCTTCATTGCACTCTCAAGCTTCCAA
AGAGTTTACACCTCAAAGTGGTTCCTTGGTGGAATTCCCATCTCATACTT
ACCCGTTGCCTGCTTTTGTTGGTTCACATTCCCAGGGTGAAAATGCTCTT
CATATGCCACAAATTCCAAGACAATATGGTGTGATGCAGCAAAATGCATT
CTTTCCTTTCCAACCCACTACCCGAGAAAAATTTGAACCTTACCCCGCTC
CATTACCGATGCCAAATTCTCATTTCAGTGTACCACCGCCTAATAGCTCT
TGGACATCCTTGCCACCACCGCCGCCACCACCATCACAGGCGGTGTCTAA
TTCCAGTTCAAATTTTGGAGTTGCAAATTCATTTATTTCTTCAGAGTTTA
ATCAGAATCAACTACATCTGAGAACTGACTATGTTTCTCAGACTTCCATG
GTTCATGGGTTACCAGCTCATTCTCAAAGTTCGAAATTTGAGGATCAAGC
TTGCCCTCCAATGCAGGATCATCCACGAACTTTCATGCCTACAGAACCTT
TCTCTCCCAAGCATCTCCATCAGGGGAACCCAGCATATCAGCCGCTTCCA
AGCTCCACATCTTTTGGCAGCCTGCATCATCAACCAAAACAATTTTCCTG
GGAGTCAGATGTGAACAGACCACAGCCTTCTTTGGGCAGCAGGTTGCCTC
CTGAAGGACATTTCAGCACATCTTCTCACATATATCCATTATCACAGCAG
CAGCAATCAGGTTATAATTTTCAACATACTTCATCTGATGTTAATTTGGC
TGGACCTGGAGGGATTGCTACTGTATCCAGATATCCACCAGATATCCCTG
ATAGCAACCATTCAACTTCTCTTCCAGCTTTTGGAGGATCAAGAATTTCT
GGTCACTATAATCCTTATGCATCAACCTTTGAGCAGCCACTAAGTTCGAA
ATTCAGTTCAAACTTTTTACAACAAGATAATGATATAATTCAAGGCAACA
ATTATGGTCCTTCTAGATATAGGGAAGGGGATGGTGTTGGATCAAGAAAG
ACAGCATCGCCAAAACCAGCAAGAGCTGTTGGTCAGATCTTGCCAGGTTC
TGGTGCTGAGCAATATGATCCACTTTTTGACAGCATTGAACCATCATCTT
CTTTGAAGAAATTTGATTTTGAGCAGAAGCAAGAAGTTACAGGTGAATCC
AATATCAGCCTGAGGCCTAAAAGTTCTCACATGTCTTTGGATGTCAAAGA
GAAGAAGCATGAAGAGGTTGGGGCTGCTGCCTCTACCAGTTCTCAAAATA
ATGACGAATATGGTGAGACAGCAGATGCTGAAGTGGGCGATGTTGAAAAT
GAAAGCCTAAGTGATCATGTGGATATTCCAAACATGAGTCCGGGGGACGA
TGAGATTAATCAGAGCAAATCTCCAGGGAAAAGAAAGAAGAGCAAGGATT
CCAGATCAATGAAATTGTTCAAAGTTTCCATTGCAAACTTTGTAAAGGAG
GTTTTGAAACCATCGTGGCGACAGGGTAATATGAGTAAGGTGGCTTTCAA
AACCATTGTGAAAAAGACTGTAGATAAGGTGTCGGGAGCCATGAAAGGCC
ACCGTATACCCAAATCTCAAGAGAAGATAAGTCAATACATTGACTCATCA
CAGCGAAAGTTGACTAAACTTGTGATGGTAATTGATCTTCTCATTACTTA
CATTGTGTTTTTACCCATTGGAAGTATTTAG
>CarC3H19
ATGGATATTTCAGACTACACAAGAATTGTTTATGATAGAATTCAGAAATT
TGAGCCTGAGAATGCTGCTAAGATAATTGGATATATTCTTATGCAAGAAC
ATGGTGACCAAGAACTGGCTAGATTAGCTTCTTGTACTGACCATATCTTC
TATGAAGTAGTATCTAAAGCCAAAACTGAGATTCATATGATGGCTGTTAA
ATCATTGATGACTCCGATTTCGCCACCGCCACTGCCACCACCACCACCAC
CACCACCTAATGTTATTACCCCTCAACAACAAGGTTATAGGTATTTACCA
CCACCACCAGGCTTTCCGGTTCGAAATTCCATTTGGGGTAGACAACCTGG
TAACCATGTAGATCAAGAATATATGAGAGAAATCATTAGACCAAAACAAT
TGTTGTGTTTGGAGAGTAGTCATTTAGATCATGTAAATACCAGAAATTGT
GGAGGTATTGTTGTCAATGATTACAATGGCTTAGATGCTTCTTCTTCTTC
TTCTGTCGATTTGGGTGGAAATTCTAGCAGCAGAAGGTTAGATGAAATTC
AACCCAAGAACTGTCACTATTTCAGAAAAGGTTTTTGTAAGCATGGAAGT
AACTGTAGATACATTCATTGTCAAGTTCCTCATGAGAGCTTCCCTCATGA
TAGTGCTAATAATAATAATAATAGTAATAATAATAATAATAATGAGGAAA
AAGTGTTATTAGCACAGATAGAGTCTGAAATTATTGAGCTTCTTAAGCAG
AGAAGAGGCAATCCTATATCAATTGCTTCTTTGCCATCAGCTTACTATGA
TAAATATAAAAAGCGACTCGAAGCTCATGGTTATTTAACTGAGAGCAAGA
GACATGGTAAGTCTGGCTACAGTTTGACAAAGCTTCTTGTGCAACTTAAT
AGTATTCGGCTGATCGACAGGCCTCATGGGCAGCATTCTGTGATTCTGGC
TGAAGATGCTCCAAAATACATTCAAAAGGGAGATTCTGTTCAAAATATTA
GTGCCTCGCGGCAAATATATTTGACTTTTCCAGCTGACAGCACTTTCACT
GAAGAGGATGTCGCAAAATACTTCAACACAATTGGATTTGTTGAAGATGT
TAGGATTCCATGCCAGGAGAAAAGGATGTTTGGTTTTGTAACATTTGCTG
ATCCCAAAACCGTTAGAATGATTTTGGATAACGGAAATCCTCATTATGTT
TGTGGGTCTCGGGTGCTTGTGAAACCTTATAGGGAGAGGGCAAGAGTTGA
AAGTTGCAGGAGGCACCAAGATATACTAGATATATTAGACCAACTTGATA
ATGGTCGAAATAACTCAGAAAACATGAACTATGAATGCGACAGAGTTTCA
AGAAATAATGGAAACCATCAATATCAAAGGAGACAGTTGATTGAAGAAGA
GGAGGAGCAAGTCTTAGAGTTGGAAAGGAGACGTCTTGCGCAACTGCATT
TTAGCCAAACTCGAAGACCGCTTCCTTTGCCGATTTCACCTCCTTTGCCG
CTTTCACCTCGTTTGCCCGTCTCATCTCCTTCGTCCGTTTACTCTAATTT
TGGCTTCTCCATAGATTTGTGCCTAGATGAGTTAAAAGATGAGTTGAAAG
CTCAAAATGATCATTTCAAATTCAATTCACAGCCTGTATTAACTGTTGCA
TTGGATAACAATGTCAAAAACACAGATAAAGATTCTTCTGAAGGGACTAG
CAATGAAGGATTTCATCTCCCTGATAGTCCATTTTCATTTCCAACAATTG
AAAGTGATATATTTAAGAAGTGA
>CarC3H17
ATGTGCAGTGGTTCCAAAAGTAAACTTTCTTCCTCAGACTACGGTATGGA
GAATAAGCTTCAGAAGGGTATTCACAACTCCTCAATCTTGCTTGAATTAT
CTGCATCTGATGATTTTGAAGCTTTCAAAAGAGAAGTAGATGAGAAGGGT
TTGGATGTAAATGAAGAAGGCTTTTGGTATGGTAGAAGAATTGGGTCAAA
GAAGATGGGATCTGAAAAGAGGACTCCACTCATGATTGCTTCCTTGTTTG
GAAGCACTGAGGTGCTCAAGTATATTATTTTGACAGGAAAGGTTGATGTC
AACAGAGTTTGTGGTTCTGATATGGCCACTGCTCTTCATTGTGCTGTTGC
TGGTGGTTCCGAATTCTCGCTTGAGATTGTTAAGCTCTTGCTTGATGCTG
GTGCAGATGCTGATTGTCTTGATGCTAGTGGAAATAAACCGGTTGATCTG
ATTGTTCCTGCCTTTAATTATTTGTCAAAATCACGTAGGAAGGTGTTGGA
GTTGTTTCTGAGAGGTGGTGTGTGTGATGAACTTGTCCTAGGAGAGATGG
ATGATCCTTTTTCGTTGAATGAAGGTTTGGAGAAAAAAGAAAAAGAAGGT
GGTGATAAGAAAGAATATCCTATTGATATATCGTTGCCTGACATAAACAA
CGGTGTGTATGGATCGGACGAGTTTAGGATGTACAGTTTCAAGGTGAAGC
CGTGCTCGAGGGCTTACTCTCATGATTGGACTGAGTGTCCTTTTGTTCAT
CCAGGTGAGAATGCAAGGAGGAGAGACCCAAAGAAATACCCTTACAGCTG
TGTTCCCTGCCCCGAGTTTCGCAAAGGGTCCTGTCAGAAAGGAGATTCTT
GTGAGTATGCACACGGTGTTTTCGAGTCATGGCTACATCCTGCCCAATAT
CGAACAAGGCTTTGCAAAGACGAGACTGGCTGCAATAGAAAAGTCTGCTT
CTTTGCTCACAAACCCGAAGAGTTGCGCCCCGTGTATGCCTCCACAGGAT
CAGCTATGCCTTCCCCAAAATCTTATTCAGCTAGTGCAATTGACATGACA
TCGATGAGTCCGTTGGCTCTTAGTTCCTCATCTTTGCCTATGTCAACTGT
TTCAACACCTCCCATGTCTCCCTTGGCAGCTTCATCATCTCCCAAGAGTG
GAAACTTGTGGCAGAACAAACTAAACTTCACTCCACCATCATTGCAGCTC
TCAGGTAGCCGCTTGAAGAGTGCTTTGAGTGCCAGGGATATGGATCTTGA
GATGGAACTGCTCGGTCTGGACAGTCCTCGTCGTCAACAACAGCAACAAC
AGCAACAGCAACAACAATTGATTGAAGAGATTGCAAGAATCTCTTCTCCA
TCTTTCCGGAGCAAGGAATTCAACAGGATTGCTGATTTGAATCCAACAAA
CCTTGACGACCTGTTAGCATCTACTGATCCTTCTTTACTATCTCAACTAC
ACGGACTCTCTATGCAACCTTCAACACCGACACAGATGCAATCATCTCCA
AGTGCAATGCAGATGCGCCAGAACATGAACCACCTCCGTGCAAGTTATCC
ATCCAACATGCCTTCCTCTCCAGTGAGGAAACCCTCAGCATACGGGTTCG
ATTCATCAGCTGCTGTGGCAGCTGCAGTGATGAATTCCAGGTCAGCTGCC
TTCGCAAAGCAGCGCAGCCAAAGTTTCATCGACCGTGGCGCAGCAACCAA
CCACCATATTGGGATGTCTTCGCCTTCCAACCCTTCTTGCAGGGTGTCCT
CAGGCTTTTCCGATTGGAATTCTCCCACGGGGAAACTCGATTGGGGTGTA
AATGGAGATGAGCTAAGCAAGCTGAGGAAATCTGCTTCTTTTGGGTTCAG
AAACAATGGAGTAGCAGCAACTGCATCCCCAACAGCACATTCAGGACATG
CTGAACCTGATGTCTCTTGGGTTAATTCATTGGTTAAGGATGTTCCTTCT
GAGAATTCTGAGATGTATGGCGCCGAGAGGATGCGACAGCAGCAGCAGCA
GCAGCAGCAATATGATCTGAGTAGAGAGATGCTTCCACCATGGATGGTGG
AGCAGATGTATATAGAGCAAGAGCAGATGGTAGCATGA
>CarC3H14
ATGGAGCTGAAAGCTTCATCTCCAAAACCAGAGTCTGTTGCGCCATCTGA
TTGTGTCAGTGATCCTGAAGAAAAGGAAGTGAGTGACGACGATGACGATG
ATCGGAATCATAAACATCGGAGAAGGGAAGATCGATCTCAATCATTGGAG
AGAGACGTTTCAGATCCAGTTATAAACAGGCCATTCAAAAAGCGTAACAA
ATTTTTTGGGAATCGCCATCCTTTCAGAGAAAATGAATCTCTTTCCTTTG
AAACAATGAGAACTTACAGTGATGCTACCATAGATAAAGAGTTTTATCCC
AAGTTTGAAAGAAGGCGCCCTGGGATGACTTCAGTTCCTCGAACACCTTT
TGATATGAGTCAAAGACTACGGCCAAATCAATCATTTGTTGGAGATCCTG
GTGCTGGTAGGGGAAGAGGCAGAGAATCTGGTTTTTGGAATCAACGTGAA
TCTAGATTCAGCTCAATTGATGTTGCCTCTCAAATGGTTCAACAGGGACC
CATTCCTGCAGCCCTTTATACTGGACGTGGTTTACCAAATATATCAAATG
CACAAAATGCATCTTGGAATACCTTCGGTTTAATTCCAGCAGTGCCCAAT
GGCGGCTTAGACATGCTTCATCCAATGGGTTTACAAGCGCTTAGACAACC
TATTAATTCATCTTTAAATGTGAATATTCCTCGTCAAAGATGCAGAGATT
TTGAGGAACGTGGATTCTGCCTTAGAGGGGACATGTGCCCTATGGAACAT
GGTGTTAATCGAATTGTCATTGAAGATGTTCAGAGTCTTTCACAGTTCAA
CCTTCCTGTTTCGCTTCCAAGTGCACACTTAAATGGAGCACCTGCTGGAT
CTGGATCTGGATCAGTACATTCAGTCAATGCTTCAATGAACAGTAAATGT
AAACCTGGAACAATTTCCAAGTCTGTAGTCAGTGATGTTGGTTTGCCTAT
GGATGGTGCATATCCTGGTTGCACAAGTGGAGCTGATCTTTATGATCCAG
ATCAACCACTGTGGAATGATAATGGTCTGGAATCTTCAAATGCACTCCTA
AATCTGCAGTCATCAAAGATTGATGATACCGAGCCTATATCTAGTGATGC
TCCAAATAGTGTTTTCCCAGTTGAAGCTACCAGAACTTCTGTCAGTTTAC
AGAGTAATAGTCCATCTGTCTGGGGCAGAATTGGTAGTTCAAAAAATAGA
TTTGACACAAAAGAGAAAACTAACCCTACAATGAGTTCTTTTCATTTTCC
TGAGAATCAATCCAAGGAAGATACTGATGAATTAGTAGGTTCTCACAGTG
CTTCCTCTCAAGGTAAGCAAATCATAGCAGATGATGCTATCCCAAGAGTG
CCGGAAGCATCTTTGAAGGCACAGACTGATAGTATGCGTAACATACGTAA
ACCATCACAGAAGGCATTGCGTACTCTATTTGTAAACGGGATACCTCATA
AAAGTAACAGAAGGGAGACTCTTCTTGCTCATTTTAAGAAGTTTGGGGAG
GTTATTGACATTTATATTCCAACAAACAGTGAACGAGCTTTTGTCCAATT
TTCCAAGAGGGAAGAGGCTGAAGCTGCCTTGAAGGCACCCGACGCTGTAA
TGGGCAATCGTTTCATCAAGCTGTGGTGGGCTAATCGTGATAGCATTCGC
AGTGATAGTACTACTGCTACAAGTGGTAATGGTGCAAATGCAACTCCCCG
TGGGCAAGCACCCATTTTCATTCCATCTTATCCAGTAGTCACTGATAAGG
GAAAAGATATCCATCAACCTGATTCTACAAGGACTGTATTAGAAGTGTCA
TCACCTTCTGACCAACCTAAGCCGGTCATTGCAGATGGTTCCAAGGTTCC
ACCTCCTTTGCAGAGGAAGCTTGATAACTTGGAGTATTTAAAGGAAGAAC
TGCGCAAGAAGCAGGAAATGCTGGACCAAAAGCGTAATGAATTCAGACGC
CAGTTGAACAAGCTTGAGAAACAAGCTACAGGACTCAAGGGTGAAGTTGC
TACTGAGCAAGCTGCCAAGAGACCTAAAACGAGCATGGCATCCGATGTTG
CCAAACTGGCTTCTCCTCAATCGTCTGATGCTGATATTGGTATGTCATCT
CCACATGCAGAGTCAACAGTGGATAAGAATAAACAGCTGGTTAATGCTGT
TTCCCAAAGTCCTAAACCAAGTACGAGATTACAAGAACCTACAGGCTTGA
AGCAGTCAATTCAACCATTAGTGTCTGTAAATAGATACAAACTGGATAAT
CGTCCGACTGCATTTAGAATCATCCCACCTTTGCCAGTCGGTCTAGCAAA
TGTTACTGCTTTAAAGGAACACTTTTGCCCATATGGTGAACTTTCTTCTG
TAGAGCTAGAAGATGTCCAAGTCAATGATAGTAGCCAACAAGAGGCGCGT
CTAAACTTCACTACTCGTGGAGCAGCTGAACAGGCATTTATAAAAGGTAA
ATGCTGGAAAGACCATAACCTGAGATTCATGTGGATGACACCTACCAATT
CTGGCAATGCCACTGTTAGTAGAGAACGTTCTCTATCTGTTCCTCCCAGC
GAGCCCTTAGATACAGACAGCCATTCTGAAGAGAAATTGGAAAACTCTGT
AAACCACCACGAATCAGTTGTGCCTGATGGTGAGCATAAAGATTCTGAAA
CTAAAAATGGTTTGGAGCTTATGGAAACTGAACCAGGTGAAGATCAACAC
TGTACCACCTGTCAAGTTTCTTCTGCAAAACAATCACCCGAGCGCAATGT
CTGTTGA
>CarC3H15
ATGAATCCGTTAACCCTAGTGAAGCGCATTCAGAAAATCAATTCAAGAGA
AGCTGATTTAGGTATAAGCGAACAAGCTTCGTGGCACGCTAAATACAAAG
ATTCAGCATATGTATTTGTTGGTGGCATTCCCTTTGATCTCACCGAGGGT
GATCTTCTTGCTGTTTTTGCTCAATATGGGGAGGTTGTTGATGTTAATCT
GGTTAGAGACAAAGGTACTGGCAAATCAAAGGGTTTTGCATTCCTTGCAT
ATGAAGATCAAAGAAGCACTAATCTTGCTGTTGATAATCTGAATGGAGCT
CAAGTTTTAGGTAGGATTATTAGGGTGGATCATGTTGATAAGTATAAGAA
GAAGGAGGAGGAAGATGAAGAGACAGAGCGACAGAAAAGGGAGGCCCGTG
GTGTTTGTCGAGCTTTTCAAAGAGGGGATTGTACTCGTGGAGCTGGATGC
AAATTTTCTCATGATGAGCAAAGAGCTGCAAATACCGGTTGGGGTGACAA
TGGTGAGAAAGACAAAGCAAAATGGGATAATGACAAATATGATGGTCCCA
AGAAAGAAAGAAGAGATGGCAACAATCAATCAAATCGCATTCCTGAAACT
AGAGACAGAGATTCACGCTCCATAGCTCATGACAATGAGATGGAATTAGA
CAACCAATCCAAGCGAAGTGATAGAAGAGAGAACAAAGTGTTGCGGAGGC
ATGCTGACGATGATAGATTTGAGGGAAGAGAAAATATCAGTAGAAGAGAA
GAAAGGAGACCAAGAAGGTATGAAGACGGTGAATTTGAACATCGGTCAAG
AGAAGATCAACATAGGAGAGAAGAGAAAAGATCAAGGAATGATTATGATG
GTCGGGAACATGAGTCAAGAGATCATAGAAAGGAAGACAGGAGGCCAATA
AAGCGAGTTGATGTCGAGTTTGAGCCCAAGTCAAGAGATTCTGGTGTAAG
AGAAGATAAGAGACCGAGTAGGCAGGATGTTGATGATTTTGGAAGCAAGT
CAAGAGAAACACTTGGTAACAGGGAAGAGAAGAGATCAAGAAAGCACACT
GAAGATGAATCTGTGCCAAGGTCAAGAGAAGATCGTGATAGGAAGCAAGA
TAACAGATCATATAAAATTGATACTGACCGATCAGAATCAAAAGGAAGAT
ACGATTCTGACCGAAGAGAGGAAAAGAGGTCAGGAAGGTAA
>CarC3H16
ATGGGGTATGAGATTGTGAATAATGAAGGGTTAGGGCAGCATCATGAGGT
TTCTTCTTTGCTTGAATTTTCAGCTGCGGATGATTTGATTAGTTTCAGAG
ATGCAGTTGAAAAGGAGGGCTGTGATGTTGATGGGGTCGGTTTGTGGTAC
GGAAGGAGGGTTGGTTCGAATAAATTGGGTTATGAAGAGAGGACACCTCT
CATGGTTGCTGCTATCTTTGGAAGCTTGGGTGTATCGGCTTATATTCTTG
CAACAGGTTACGTTGATGTTAATCGGTCTAGTGGGTCAGATGGTGCTACA
GCTCTTCATTGTGCTGTTGCTGGTGGTTCTGCTGCTTCTGTTGAGATTAT
CAAGCTTTTGCTTGATGCATCAGCGGATGCGAGTGCGGTTGATGTTAACG
GTAACCGACCCGTTGATTTGATTGTCTCTGTGGCAAATTCTATCTTCAAT
CCAAGGAAGAGGATGCTACAAGCTCTTTTGGAGGGGATCGGTGGTGCTGA
TTGGACATGTCTTACGTTTCCGGAGGAAATTTCATTTGGCCATGTTGATG
AACAGCAACGGCAAGATGTAAACATGCCTCGTGTTTCGAAAGATTATCCT
GTTGATCTATCTCTTCCGGACATAAATAATGGGATATTTAGTACTGACGA
ATTTAGGATGTATACATTCAAAGTGAAGCCTTGTTCAAGGGCTTATTCTC
ACGATTGGACCGAGTGTCCCTTTGTTCATCCAGGGGAAAATGCAAGGCGA
CGCGATCCAAAGATGTATAATTATACCTGTGTTCCTTGTCCTGAGTTTCG
GAAAGGATCGTGTAGCAAAGGGGATTTGTGTGAGTATGCTCATGGTATTT
TCGAGTGCTGGCTTCATCCTGCGCAGTATCGAACACGTCTTTGCAAGGAC
GAGAGTTCGTGCACAAGGAGAGTTTGCTTCTTTGCTCACAAGCTTGAGGA
GCTTCGCCCTTTGTATGCTTCAACAGGTTCTGCTATTCCATCTCCTAGGT
CATATTCCGGTAGTGCTTCTGCATTGGAGATGGGTTCGCTTAGCCCGATT
GCACTCGGCTCTCCATCTGTCATGATACCACCATCTTCGACAACGCCTTT
GACTCCATCTGGAGCATCTTCTGCTGTTGCTGCTGCATCCATGTGGCAGA
CACAGTCCAATGTTTCAGTCCCTACACTTCAGCTTCCAAAAAGCAGGTTT
AACACTGCAATAACTGCTGGAGATTTTGATTCAAGTATGGCAATGCTTCA
GGTTGAAACTCAGCGACGCAGGCAGCAGCAGCTAAAGATGGACGAGATAT
CTGGTCTTTCCTCTCCTTCCAACTGGAAAAATTCCATGCCTAACAGTCCT
TCTTTTCAAGTTTCTTTGAGTGATCATACCGAAGACATTTTCGGGTCTCA
TGATCCATCGATATTGCATAATAAATTCCATGGTATCTCACTTGATGCTG
CAGGACTACCTCAGTTACAATCTCCAACAGGAATCCAGATGCACCCGAGT
ATGAATCAGCAGCAGCAAAACTATTCTTCATGCCATTCGCCAACCTATAG
GTTTGATCGATCCGGTGAGGCAGCCGCAGCGGCTTTGAATGCAAGAGCTG
CTGCCTTTTCAAAGCGAAGCCAGAGCTTTATCGAGCGCAGTGTGGCGAAC
CGTTATTCCGAGCTTCTTTCTCCGCCCAATCCTTACGCATTTTCCAACTG
GGGATCACCAGATGGAAAATTGAATTGGGCCATACATGGCGAAGAACTGA
ATAAGCTGAGGAAATCATCTTCTTTTGGATTTCGAAGCAGCAGTACTCCT
TTAACTACGGCTGCCACTCAAGCACCGGAGAATGACGATGAACCAGATGT
ATCTTGGGTTAATTCGCTTGTGAAGGACGTTACGCCGCAGGAATCTGGTC
AGTATAAGGCTGAATATCAGCAAAGGAAACTGCAATACAATCTTAACAAT
GGAACCAATGCGATTCCGGCTTGGTTGGAGCAAATGTATATGGAGCAGGA
GCAAATGGTGCATTGA
>CarC3H18
ATGCCAGAAAATCGGCAGGTTTTGAAGAATGCTGCTTCTAATCCATCTGG
CGATAACATTGAAGATGCAATTCGGCGTCTGAAAATCAATGATAATCGGG
ACAGAGATGTTACGGCTCAATCTCTGCCTTTTCCCGATCGACCTGGTGAA
CCCGATTGCTTATATTATTTGAGGACTGGAATGTGTGGTTACGGGAGTAA
CTGCCGCTATAATCACCCTGCTAACGTTTCACTTGTTACTCAATATGGTG
AAGAACTTCCTGAGAGACATGGGCAACCTGATTGTGAGTATTTTCTTAAG
ACAGGAACATGCAAATATGGATCGACATGTAAATATCATCACCCTAAGGA
CAGGCGAGGTGCTGCACCCGTGATATTTAATACTTTAGGTCTTCCCATGC
GTCAGGAAGAAAAATCATGTCCCTATTACATGAGAACCGGGTCGTGTAAG
TTTGGAGTTGCGTGCAAGTTTCATCATCCACAGCAGCAAGCTTCGTTTGG
AGCTTATCCGGTGGCTGGATCCCCTCCCTCAACAACTATTACTTCATCAG
GTTTTCCATATGCTGGTGGATTTCCTGCATGGTCAGTGCCGAGAATGTCG
TCGTATTTATCTGGACAGGGCATTCAATCTTATGTTCCTCCTTTTCTGCC
TTCTTCACAAGGCATTATGCCTGCACTGAGCTGGAGCAACTACATGGGAA
GTATGAGCCCTGCAATTCCTACTAGTTTTCTTGGATCGAATCTTGTCTAT
GACTACATGAATCCGGGAGAGACACTTTCCGGGGGGCAGGTCATGAGTTC
AACTCTCCCGGATAGACCCGATCAACCAGAATGTAAATACTTTATGAGCA
CTGGAACATGCAAATATGGATCTGATTGCAAGTTCCACCACCCTAAAGAA
AGAATAGGCCAATCATTATTAGTTAATCCACTTGGCCTTCCTATGAGACC
AGGAAATGCTATATGCTCTTATTACAGACTCTATGGAGTATGCAAGTTTG
GTCCAACATGCAAATTTGATCATCCAGTTTTGGCCATTCCTCAGAACTAC
GGCTTGCCCTCGCCTGCTATATCGGTATTCGACGCATCTCTCCTTAATAG
TCCAAGAAGGGTTTCAACTGTCCAACCAACTGAGACACCTCCGTCTAAAC
TATCAAGTGACAAGCTTCAACAATCTGATACAAAAGCTGCTACCGAAGAT
TCGTCTAAACAAGGTGACGACACTGCATCAAATTCTCGCACACCTTCGTC
CGAGTCGTTACAGGAATGA
>CarC3H23
ATGGCGGAGCATTTGGCATCGATATTCGGAACAGAGAAAGACAGAGTTAA
CTGTCCTTTTTACTTCAAGATCGGAGCTTGTAGACATGGCGACCGCTGTT
CTCGTCTTCATACTAAGCCCACCATTAGCCCCACTCTTGTTCTCTCCAAC
ATGTATCAAAGACCTGATATGAACCTCAACTTCATCAACCCTACCCCTAA
TCAACCTCAACCTCCTCAACCACCTCAACCTGAATCTCTTGACCCCGACA
AGCTCCAAGAACACTTCGATGATTTTTATGAAGATCTATTCGAGGAGCTT
AGCAAATATGGGCAAATTCAGAGTTTGAATATTTGTGACAATTTGGCAGA
TCACATGGTTGGCAATGTATATGTTCAGTATAAAGAGGAAGACCATGCTG
CCAATGCCCTAATGAATCTCACTGGAAGATTTTATTCAGGTCGGCCGATC
ATTGTTGACTTCTCTCCTGTTACGGATTTCCGAGAAGCTACTTGTAGGCA
GTATGAGGAAAATGTCTGCAATCGTGGTGGCTATTGTAACTTTATGCACC
TTAAGAAGATTAGCAGAGATTTGAGAAAGCGATTATTTGGAAGAAGTAGG
CGTTGGAATGACCGTAGTGGAAGCAGAAGCCGAAGCCCTCCAAGGAGTCG
TAACTATGAGGGACGTTCATATTCTGGCCGTGGTTCTGGTAGAAGGGATT
TTGACAGGCCTCATGGCAACCATGGTAGGAGGCAAAGAAGCCGTAGTCCT
CGGCATAGAGGAAAACGAAGTAGAAGTCCGGGGGGCAGGGATAGAAGTCC
TCCTATCAGAGACAGAGAAAGTAGTGTAGAAAGGAGAGCAAGAATAGAAC
AATGGAACAGGGAGAAGGAAGTTGAAGATTCTGGTAACAGGGACAATAAG
AATAATAATGATTATGAAGAGCCAAGCTTAAAAAATGGCAGTGAGTCTGG
TAATCATCAGATATAG
>CarC3H24
ATGGAAGATTCTGAAGCCAAATCTGCTGAAAACCAGCAAAGTGCACAAGT
GTGTAGTTTCTTCCGAAAACCAGTTAATAAGAAGAACATAAGGAAACGCA
CTGTTGATAACGAAGATAATGAGGATGACTCAAACAGTGAAAGCTCTTTG
ATGCATGTTCAGAAAAAGACCACGAAGTCCGACAATAAGTTGTTCTTTTC
CAGCGGCTCTTCAAAAAGCTTTGCATCTGCCGAACAAAATGAAGAATCTG
AGAAACCTGTCTTCCATTTTGAGTCTTCCAAAGAGATTCAAGTTTCACAC
GATAGCAAAGCAACTGCAACTCTGGAGACTGAAACTGATTTTTCGAAAGA
TGCTCGTGCCATCCGTGAAAGAGCTCTTAAGCAAGCGTCGGAGAGTCTCA
AGGGAAAAACCACTGGATCAGAGGATAAAAAATTATACAAGGGAGTCAAT
AGTTACACAGACTATAAGGCTGGATTCCGTAGAGAGCAAACAATTGCCAG
TGAGAAGGCTGGTGGGTCACATGGTCCTCTTAGGGCTTCCGCTCACATAA
GAGTTAGTGCCAGATTTGATTATCAGCCTGATATATGCAAGGATTATAAG
GAAACTGGTTACTGTGGGTATGGCGATTCGTGTAAATTTATGCATGATCG
AGGTGATTACAAATCTGGTTGGCAGATGGAGAAGGAATGGGATGAAGCTG
AGAAAGCAAGGAAGATGAGGTTGGCTGCGGGTGAGGGTGCGGAAGAGGAG
GGTACAAATTTGAACGATGATGACAGTGATGATGAGGATTCATTACCATT
TGCATGTTTCATTTGTAGAAATCCATTTGTGGATCCTGTGGCAACCAAGT
GCAAACACTACTTCTGTGAGCATTGTGCATTGAAGCATCATGCAAAGAAT
AAGAAGTGTTTTGTCTGCAACCAACCAACACTTGGCATTTTTAATGTTGC
TCATGAGATACGAAAGAAGATGGCTGAGGATAAATAA
>CarC3H20
ATGTGTGATGATTGTATGAGATCTGAAAGAGAATTCGCACCTTGTTTCTA
TCTCTGCCTTTCCAAATGGGTTAACTTTTTCATCAGAGTGGGGCCATCGA
CGACCCTGCCGCAGTGTTCACAACTTGGAGCTTTCTATACTTCTGTTTCT
CAGATACATGTGCATAAGTTAAAGCCAAATGCAATGTGGCAAATGAACTT
GAGCTCAAGTCAAACAATGGAATCAGGACCTTATCCCGAGCATCCAGGAG
AACCAGATTGTTCATATTATATCAGAACCGGCCTTTGTAGATTTGGAGCA
ACATGTCGATTTAATCACCCTCCTAACAGGAAGCTGTATTATCTGAAAAC
AGGAACTTGCAAATTTGGAGCCACATGCAGGTTTCATCATCCTAAAGATA
AGGCTGGGGTTGCTGGACGAGTTGCCTTGAATATTTTAGGCTATCCACTC
CGCCCAAATGAATCTGAATGTGCTTATTATTTAAGAACTGGTCAATGCAA
ATTTGCGAACACTTGCAAATTTCATCATCCTCAACCAAGTAATATGGTAC
TTTCAATGAGGGGTTCTCCTGTTTATCCTACTGTCCAATCTCCAACTACA
CCAGGTCAACATTCATCCTACATTCCAAGTCCAAGGTGGCAAGGCCCTTC
AAGTTATGCACCCTTAATTTTACCTCAAGGAGTGGTTTCAGTGCCTGGGT
GGAGTACATACAATGGTCAAATGGGATCAGACAGTCCACAACAAACAATG
GGAAACGATCAAACCTATGGAACTTCTCGCCAAGGTGAACCAGAAAATGC
AGGGCTCCAAGGGGCATATCCCCAATTCCGTTCTGGCTCTGTTCCATTAG
GATTCTATGCTTTGCAAAGGGAGAACATTTTTCCAGAGAGACCTGATCAG
CCTGAATGCCAATTCTACATGAAGACTGGAGATTGCAAGTTCGGTGCAGT
CTGTCGTTTTCACCATCCACGTGAGAGGAAGATTCCTGCCCCTGATTGTG
TTTTGAGTCCCATTGGCCTACCTTTGCGTCCTGGGGAACCTCTTTGTGTC
TTCTATTCGCGGTATGGCATATGCAAATTTGGCCCAAGCTGCAAGTTTGA
TCACCCAATGGGAATCTTCACCTATAATGTATCCACGTCACCTTTAGCTG
ATGCCCCGGGACGGCGTCTGTTAGGTTCTTCATCAGGACCTGCTGCATTA
AGTTTATCATCGGAAGGACTTGTTGAGTCGGGCTCAGCAAAGCCAAGGAG
GCTTTCATTATCAGAGACTAGACAGATTCCTTCTGGTGATGATAACATTG
ATGATGAGGGATAA
>CarC3H21
ATGTGCTGTGAGTTGGAGGGGTTAAAGCCTGCACCGTCTCCATCTCTATC
TCCGATTTTGACACGCACTTCTCAATTAAGTAACCACACCATGAATCACC
TAACTGTCGGCACTGAAGATTCTTTTGCGAGCTTGCTTGAGCTTGCTGCT
AATAATGATGTTGAAGGGTTCAAACGATTGATTGAGTATGATCCTTCATC
CGTAGATGAGGTTGGATTATGGTACGGCCGTCGTAAGGGATCGAAAAAGA
TGGTCAATGAGCAAAGGACGCCTTTGATGGTTGCTGCTACCTATGGTAGC
ATTGATATTATGAAAATGATTATTTCTCTATCTGATGTACACATCAACAG
GCCTTGTGGCCTTGACAAGAGCACCGCTCTTNNNNNNNNNNNNNNNNNNN
NNNNNNNNNNNNNNNNNNNNNNNNNNNNNNNNNNNNNNNNNNNNNNNNNN
NNNNNNNNNNNNNNNNNNNNNNNNNNNNNNNNNNNNNNNNNNNNNNNNNN
NNNNNNNNNNNNNNNNNNNNNNNNNNGAGCTGAAAATGCTGTTGTGGCTG
TGAAGCTTCTTCTGGCAGCAGGGGCTGATCCGAATGCCGTGGATGCCAAC
GGGCATCGTCCATTAGATGTTATTGTTTTTCCTCCTAAGCTTGAATTTGT
GAAGAACAGTCTTGAAGAGCTTCTTCAAACTGACGATCCTAGTGCTGGCT
GTAATCTTAGGGTGATCACAACATCGTTTAATACGTATTCTCCTCCTTTG
TCAGCTTCACCCGAGAACGGGTCTCCTTCTCCACCGGATCTCCTGTTGAA
GTTAAAGTCAATTGATGTCCCTATTTCTCCTGCTGCATCTGAGAAGAAAG
AATATCCTGTTGATCCATCCCTTCCTGACATTAAAAACAGCATATATTCA
ACTGATGAATTCCGAATGTATTCTTTCAAGGTCCGGCCTTGTTCGCGTGC
TTATTCTCATGATTGGACTGAATGCCCTTTTGTTCATCCAGGGGAGAACG
CCCGGAGACGGGACCCGCGAAAGTATCACTACAGCTGTGTCCCTTGTCCT
GATTTTCGCAAGGGTGCTTGCCGGCGAGGGGATATGTGTGAATATGCTCA
TGGGGTTTTTGAGTGCTGGCTCCATCCTGCACAATATAGAACCCGTCTCT
GCAAGGATGGGACAAATTGTGCCAGAAGAGTTTGCTTCTTTGCCCACACT
GCTGAAGAGCTTCGACCATTGTATGTTTCAACTGGTTCTGCCGTTCCCTC
ACCTCGGTCAAGCACATCTTCTGCCATGGATTTTGCTGCAGCCATGAGCA
TGTTGCCCGGCTCCCCTTCTTCGATGTCTGTCATGTCTCCGTCACCATTC
ACTCCACCCATGTCACCTTCTGGCAATGGCATTTCTCACTCTTCTGTTGC
TTGGCCCCAGCCAAACATCCCAGCATTGCATCTTCCGGGAAGTAATCTTC
AGTCCAGTCGATTGAGATCTTCACTCAATGCTAGAGATATTCATATGGAT
GATTTTGACTTGTTATCTGATTATGATCAACAGCAACAGCTCATTAACGA
GTTGTCTTGTCTCTCTCCACATACTATGAATTCTAACAGTCTTAGCCGCT
CTGGTCGAATGAAGCCCTTGACTCCATCAAATCTTGACGATCTTTTTTCT
GCTGAGAGTTCTTCTCCTCGATATGCCGATCCTGTTTTTTCTCCAACTCA
CAAATCAGCTGTCTTTAATCAGTTTCAGCAGCAGCAGAACATGTTGGCAC
CTGTGAATACAAATTTTTCTTCTAAAAATGTTGAGCATCATTTATTGCAG
GCAGCTTCTTTTGGGGTTCAGCCATCAGGAAGAATGTCTCCACGAAATGT
GGAACCTATCTCTCCAATGAGCTCTAGGATGTCGATGCTGGCACAACGTG
AGAAGCACCAACAATTTCGCAGTCTAAGCTTCCGGGAGCACGGCTCCAAC
TCTATGGCTGCAGCAGCTACCGGCGCAGTCAATTCTTGGTCAAAATGGGA
ATCTCCCAACGGTAAGTTGGATTGGGCTCACAATGCAGATGAAGTAGGTA
AGCTCCGCAGGTCATCTTCATTTGAGCTCGGAAACAATGGCGAGGAGCCT
GATTTATCATGGGTGCAATCGCTTGTCAAAGAATCTCCAACTGAAATTAA
AGAGAAATTGGCAACTTCTATCTCAGGTGTTACACCAGCTGGATCCTCTG
GTGAGGGATCGAATATGAGCACACAAATGGAGTCTGTTGATCATGCTGCT
GTATTGGGAACATGGCTTGAACAGATTCAGCTTGATCATCTTGTGGCTCA
GCAAAACTGA
>CarC3H22
ATGGATATGCGCAAGAGAGGAAGGTCTGAACACGGATTCAACAATGGAGG
ATTTAAGAAATCAAGACAAGAAATGGACTCCTTATCAACTGGTGTAGGAA
GCAAATCGAAGCCATGTACCAAGTTTTTCAGCACTTCTGGATGCCCATTT
GGCGAGAGCTGCCACTTCTTGCACTATGTTCCGGGCGGTTATAATGCTGT
TGCCCAGATGATGAATCTAGCACCTGCAGCGCCTCCTGCTCCTAGAAATG
TTGCCCCCCCACCACATGCTCCCAATGGGTCTGCACCATCTGCTGTTAAA
AGCCGTATATGCAACAAGTTTAATACTGCAGAAGGCTGCAAATTTGGCGA
CAAATGCCATTTTGCTCACGGTGAATGGGAACTTGGGAAGCCTGTTGCTC
CATCATTTGATGATCACCGTCCCATGGGACCCCCCAATGTAGGTCGTTTT
GGTGGTCGAATGGAGCCTCCTCCTGGTCCCGCTGCCAGCTTTGGTGCCAA
TGCCACTGCCAAGATCAGTGTAGAAGCTTCCCTGGCTGGAGCAATCATCG
GTAAGGGTGGTGTGAACTCAAAACAGATCTGTCGCCAAACTGGAGCCAAA
CTTTCAATTCGAGATCATGAGTCTGACCCAAATCTTAGGAACATTGAACT
TGAGGGAAATTTTGAACAAATTAAGGATGCAAGTAACATGGTGAAGGATT
TACTGGTGACCCTGCAAATGTCTGCACCACCTAAATCAAACCAAGGTGCT
CCTGGTGCCCCTGGCCATCATCATGGAAGCAACTTCAAAACAAAACTGTG
TGAGAATTTTACAAAAGGATCTTGCACTTTTGGAGATAGATGTCATTTTG
CACATGGAGCGGCTGAATTGCGAAAATGA
>CarC3H27
ATGGACTTGTACGGTCGGAGTCCCACGAGGAATGGATCGAATCCGGTAAA
TCAACATGAATGGCGTTCACCGGACGCTGTTCTTGGAGAGTCGATGTGGC
ATTTAACGCTTGGTGGTGGTGGTGGTGGTGGTGGTGAATCTTACCCGGAG
AGACACGGTGTGCCCAATTGTGTGTATTACATGAGAACTGGGTTCTGTGG
ATATGGTGGAAGGTGTCGTTTCAATCACCCCCGTGATCGTGCTGCGGTTG
CTGCGGCAGTTAGAGCTACAGGGGACTACCCAGAACGGCTGGGGGAACCT
CCATGTCAGGGTGAGAAAGAGTGCTCCTATTATTTGAAAACGGGGCAGTG
CAAATTTGGCGTAACATGTAAATTCCATCATCCTCAACCTGCTGGAACGT
CAATGCCAGCATCTGCACCTCAATTTTATCAACAGGTGCAGTCTCCAACT
GTTCCTCTGCCTGACCAGTATGGAGGAGCTTCCACAAGCTTGAGAGTAGC
TAGACCTCCTGTGTTACCTGGTTCATATGTACAAGGGGCTTATGGTCCTG
TACTTCTTTCCCCAGGGGTTGTTCCATTTCCTGGATGGAGTCCTTATTCG
GCTCCTGTGAGCCCTGTGTTATCTCCTGGTGCGCAACCTGCTGTTGGGGC
TACTTCTCTATATGGAGTGACTCAGTTGTCGTCGTCAACCTCAGCTTTTG
CTAGACCATATACTCCTCTTCCCTCCTCTCCTGGACCTTCAAGAAGCAAT
CTGCAGGAAAAAGTATTTCCTGAAAGACCCGGTGAACCAGATTGCCAATA
CTATCTGAGAACTGGGGACTGCAAATTTGGATTAGCTTGTCGATATCATC
ATCCACAGGACCAGGTTGCTGCACGACCACTTCTTAGTCCCATTGGTCTT
CCTTTACGCCCGGGGGTACAGCCTTGTTCATTTTATTTGCAAAATGGGCA
CTGCAAGTTTGGCTCATCATGCAAGTTTGATCATCCTGTGGGGTCTATGA
GATACAGTCCATCAGCATCTTCTCTTATCGACATTCCAGTTGCTCCATAC
CCAGTTGGGTCGTTACTGTCTAATCCGGTTCCAACATCTTCAGAGCTTGG
GTCCAAAAGGGAATCCTTTTCAACCAGAATGCATTCTTCTGGAAATGGTT
CTGGTACTTCCGGTGGTTTAATTTTTTCACAAGGCGGGTCTGTCTCGCTG
TCTGATGTGCAACTCTCGAGGCAGAGTTCTGCTTCTACGAACGGCAGCAG
AAGCAGCAGACAGAGTGGTGAGATACGTTGA
>CarC3H26
ATGCCAATAAGAAAGTATTTCTGTGAATATTGCGAAAAGCAATTTCAAGA
CACACCTTCCGATCGGAAACGCCACAATGCAGGCATTCAGCATCAACAAG
CCAAAGCTCGATGGTATGATTCTTTCAAGCCTCAACAACAACAAAACCCT
ACTCCACGATCTAATCAACCCTTCTGCCTTCACTTCGTCAACAAGGGATT
TTGTCGTTTTGGTGATTCTTGCAAATACTTTCATCCCAATACACAGCAGC
TGCAGCAGCCAGGGAATGTAGCAGGAGACAGTATGAGAACACGGATGGGA
GTGTCGTTGGACAATTTACCTCCTTCGCTGCAGCCTCCACCTGAAGGTGG
ATACCCCGAACTCCCCTTTGTCGACTGGGGTTAG
>CarC3H25
ATGGATTCTCAATTTTATCCACACCGTCCAGGGGAGCCAGATTGTTCATA
TTACATCCGAACAGGACTCTGTAGATTCGGTGCCACCTGTCGATTTAACC
ATCCTCCTAACGCTAACTTGTTCTATCTGAAGACAGGAACTTGCAAATTT
GGTGCCACATGCAAATTTCATCATCCTAGAGACCAAGCTGGGATTTCTGG
AAGAGTTGCATTAAATATTTTAGGCTATCCACTCCGTCCTACTGAAGCTG
AATGCAGCTATTATTTGAGAACAGGAGAATGCAAATTTGGGAACACATGC
AAATTCCACCATCCTCAACCAAGTAATAATATGACGATTCCATTAAAGGG
TTCTCCTATTTACCTTTCTACTGTCCATTCTCCAACCCCACAAGTCCGAG
GATTTGCAAATTGGCCGAGAGCATCATACGGTCCTTCAAGTTATACACCT
TTAGTTATGCCTCAAGGAGTGATTTCCGTGCCTGGATGGAGTGCGTACAG
TGGCCAAATGGGATCAGTGATCTCTACTCCTCCAGGCAGTCCATTGCAGA
GGGAAAACATATTTCCTGACAGACCCGGTCAGCCCGAATGCCAATTCTAC
ATGAAGACTGGAGATTGTAAGTTCGGCGCAGTTTGTCGATTCCACCACCC
ACATCAGAGACTAATTCCTGTTCCTCCTGACTGTCTCTTGAGTTCCTTAG
GCCTTCCTTTACGTCATGGAGAGCCTTTGTGTGTCTTCTATTCGCGCTAT
GGAATATGCAAATTTGGACCAAGTTGCAAGTTTGATCACCCAATGGGAAT
TTTCAGCTATAATTTATCTGCATCTCCTTTGGCGGATTCCACTGGCAGGC
ATCTGTTAGGATCTTCATCGGCAACTGCTGCATTAAATTTATCATCCCAA
GGACTTGTTGAGTCAAGCTCAGCAAAGCCTAGGAGGCTTTCAATATCAGA
GACAAGACATATTCCTTCTGGTGATGATGATGATGATAATGACAACATTG
ATGAAGATGGATGA
>CarC3H28
ATGCACAACAAGGACGTTTGTTCTCCATCATCTAAAGGTGGATTCGGCGT
CAACACCGCCGGCCACATGCAGTCGAACGCCGGCGCACTTGCTTCATTGT
ACTCCGCTCTGACTAACGAGAATCATCCATCCCTTTCTGGAAACTGCAGC
AACGGCGGAGGCGTATCGCTTTACCAGTACTCCGACTCAGGAACTGAATA
CGACTCGTGCGTGATACAGAAGCATCAAGATATGGTGAATCGTCACAGTA
TGTGCCTCAGCCGTCTTGTGGAAACTTCGAAAGAGGTGGAAGCTCTGCAG
CAGGAGAACGGACAGCTCCGTGCATTGAATAAGGAACTGCAGAAGCAACT
GAACCTCCTCATTCAGGCGTCACTGGAGAATCGATATGGTAGTGGTGGAG
GCTCCTCCGGCCAAACACAAACGACTCCGTTTGACGTTTTACACGGTTTC
CATAGCTTGAATCTTGGCGATGGTAAAGAGAACTGTGCTGATTGGAATAA
CAATAACATAAATAATAATAACAAGGATCTGCAAGAAGTTTCTGATGAGA
GTCCAACTAGCGTGATAGAGAATAACGGTGTTGAAGTGGAGAGGTTCTCG
TTGCCAAAGAGCATTTCTGTTAGATCCAATGGCTACTTGAAAATGGCTCA
GCCTCCAACCGTTGCCACTAATAACAGTAATGCTTGTCGCACCAAAGGCG
CTACCCGCTCCCGCGCGTCTTCCACTCAACCTGACGCAGTTCAAAAGGTA
TATGTGCGAGGAGGGCAGAAAGAGGAAGAGCCTCTTGAGATGGTTGTGTA
TAACCAGGGGATGTTCAAGACTGAGTTGTGTAACAAATGGCAGGAAACTG
GAACATGCCCTTATGGAGACCACTGCCAATTTGCTCACGGCATTGGTGAG
CTACGCCCAGTCATTCGCCACCCACGCTACAAAACTGAGGTCTGCAGGAT
GGTCCTTGCTGGGGTTGTGTGCCCGTATGGCCATAGATGTCATTTCCGTC
ATGCACTTAATGAACAAGAAAGATTATCACAACCTAAGCCCAGATCAATG
AAGCTGGAAAGATAA
>CarC3H33
ATGGATCAACACTTCCTCCACCACAACCACCACCACCACCAACAACACCG
CACAAGATACGCTCCTCCAGCCCCTCAATCTCATCATCACCTCCCTCCCC
CACCCCCGCTTCCTCCTCCACCCCCTCTCTCCTATCATACTATCCACACC
CCTCCTCTTCCTCCTCCACCCCCACCCTACAACCCTCCTTTACCTCACCA
ATCTCCTCAATTCCCTTTTTACCCCATCGAAGAAGAACGTAACGACCACC
TCCCCCGCCGTATCGTCCCCGAATCCCCATGGAACCCTAATCCCGACGAT
CGCTCAACAAGAAATTATCCTCCCATCGATTACGACCGCGATTCACACCA
TCACCACCACAACTACATCCACCGTCCTCCGCCTTCATATCCACCTATCC
GATACGAACCTGATAACTCTTACGTTAGATTGAACACCGAAACCTCCCGC
CTCGAAGGAAACCCTAGAGAAACCTTCGTCTATGGAAGAACCACCAACGA
CGACAGTTATCACCGCCACGTAACTTCCACCTCCACATCGAATCTCGTCT
ATCTAGAACGAGATGAAGTTTCCACTAGAATCGAAAACAGAAGGTGGTTG
GATGACAGAAATCCTTCTCCTTGTCCTTCTTATGAATTAGTGAAGGATGA
AATAAGTGCTTCTGTGAAACGTGATTATCACGGTTCTGAATCGGTTAGGT
ATAGTAATGGTAACAATGGTAGTAGATCGAATAGCAGAGAGTGTAATCAC
GTTCGTGAATTCAGTCGTACTCCACCGAAGAAACAGATTCAAAAGAAGAG
TGCTCTTCTTAGAATTCAGACGGTCAAACCTAATCATAGGAACCGTGATG
TTGAACAGTTACGTTATGTTCCTGATTCTAACAATAATTTCTTCAGGGGT
AATAAAGATCAACATGGGGAACGTTATTCGAAGACTGAGGAGAGAAAACG
AAGCCCAGTTGAGCTCGATATTTCTTTCGAATCGAACTCTCTTGTGGCAA
AGGCGATTGTCGCGGCACCTTCTACTTCTGGTGCGGCTCCTGTTTCTGCT
AAATTATCTTCTGGTGGCGAAAATTTAAATGATAATGATGATAATTATAC
TAATTCCAAGAAGAATGTAGGTGATGCTTGTTCTGAGCCTGGTAACAGTG
GAACAAGTAATCCTCATGAGAAAAATAAAGTGGTAATTTCTGTTGAAGCT
AGTGGTACTTGTAAGGCTAAATTAGCCTCTAAGGTTGTTAAGAAGAAGAA
AGTTGTTAAAAAAGTGGTGAAGAAAGTTTCAGTGAATACTAATTCAAGTG
TGTCAGCTTCACCTTTGTTGGCCAATGCAGTTGGTGGAACTGTGCAAGAG
GATTGTGTCACAGTCAGGTCATCCAATACTGCATCTGGAATTGTCGAAAC
TGTAACTTGTTTGGAAGAGAAAAGCAATGCTGTTGACAAGGTGTCTGTGC
CAGATGATCAAGGGAATGTATTGACTGAAGATAAAAAGGGTGGTTTGTCC
CTGCTGAGTTCAGGGTTAGGATGCAGGTTGCATGAATCTAAGAACGATGA
AGATTCTGATACCGGGGAAGAATCCAGATCTGAAAGACGTGGAAGTATTT
CAAATAGTCCGCCTTATGCTTCTAGTAGTGTAGATAAAAATAGTGGTTCT
GATTGTTTAGATGTGTGTAATTCTATCCATGACTTGGTTAGAGTAACAAA
CATTGACAAGGGTACTAAATCATTAAATGGAAGTACTTTTGAAATCAATG
ACATGGATTGTGGAAACGAGCAATTTTGTCAGAGTGAAGTATTTCTATCA
CCTCGGAAATATACAAATGAAGGATGCTCAGAGAATAGGAATCATGTAGA
TGTAGGGAATGAAATGAATTACAATGTCATTTCTGCAGATATTGTAAATA
CACATAATTCTGTAGATGAGAGCGTTGATGGCTTCAATTCCAATGATCTT
ACTAGTTCAGAAGAGAAAGTTACTGAGGAAAATTCAGATACAGCCATTCC
TCTGCCAAGCAGTGGAATGGTTGCCTTTTCAAGTTTAGAAGATACTAGGA
TTCAGGATGGTCAAGATTGCCTACAACATACCAGTGGACTGAAGCAGGGT
TCTGATGATGGATCATCTTGTTTGGAAGATAGTATCATTGTTCACCATTT
CGGTATCTTGAAAGATGCTGAAAAACTGGTGTCCCCTGGTGAAGTCCCCA
TATCCACTGAGAATTGTGACATAGATAAAACATTTCCAAATTCTAATATT
TCACTTGGATTTGATATTAGGGTTACAAATAGGATAGAAAAGAGAGATGT
TAGGACCCGTTTAGAATTTTTGAGTTTGAATTTGGATGATATATCTCTTA
ATTCAGTTAGCCATTCAAATGATGCTGATAGAGGCTCAAGTATTGTATTG
AAGGATCCATATCCTTCAGAAGTCTTTTATCACTCTATTCAAAGCTTAGA
TTTTGACTCACAATCTAGCCAGGTTGGGGACATCGCATTACATGGAAAAA
GGGCCTTTTCAGAGGTTGAATTTTGTGTTGCAAATGATGACAGGGATGAT
GCAAATAAGGTTTCACCAGTTTCTAAGAGGAAAAAAGTCAATGCTAGTCA
CCCAAATTTATCTCAATTTCAATCTGAATGTAGTGATTCAATTGTGGCTA
TCACATCTAATGCAGAAGTTCCTATCAGTTTCAGTGATAACCAAGAACAT
AAGAAAGACGACATTGCATTGTTAAGCATAGGTATGGGTATTCAGTCTAA
TGCTCAGTCGATGCCTCATTCAGGTGATATTGATAAGTTATCTGATTGTA
TTTTCAAGAAAGGATCATTCGAGTCTATGGATGCAAATAAGGAAACTAAG
AGTTCTGAACATTTGGAATTGCAGCACTCAGATACAGTCTCTACACACTG
CGAGGACTTAGCCATTCCAAATGTTCAGTTTTCAGAGTTGGGATATGAGC
GGAGTGATAATGTTACTCCAGTTGTGTCTATAAGTAATAGTCAAACTGAC
ATTTTGGTTATTGGAAATATCAAGGGAGAGAAGACAGATACACCGGCTGC
TGAAAACAATTCCCATCATAGAGATGAAGACGATGTGCAAAGGTCTCCAA
GGGATGATATGCTATCAAATGATCTCAATATGAAGGACAATTCACTTGCT
CAGGAGAACCTTTTGTTCTGTCCTGCTGATGGTGATGGAGTCACTATCAG
TAATTCAAATAATGAATTGATTGAGGATTTGCCTGATGCTGTATCAGATA
TGTTTTCTCAAGAGATGGCATCTGATTTACCGGATAAAATGATTACAGAA
TTTACATCAATTTATGATGAAAACATTTGTGGGGATGAAGAAAATCTGAG
TAGTGTATCTATGGTCAAACATGGTTCTGACTCGAATACTTCATCAATAC
AGCATACTGAAAAAACTATTGCAGATCATGCAATTGGGTGTAATGACCCA
ATAACAAGGAATATAATGTCAGCACCAACCCAAATTTATTCCAAGGTTAC
ACCTCAGGGTTTAAATTCAAATGGAAGCAAAAATCAGTCAGGTAACAGTC
TTGTTAGGAATCCTACTCCAGTTTCTGCTATACCTCAAATCTCCTCTACC
AGTCTTGGGAGCAGACCTACTCCAGTTTCTTCTATACCTAAAATCTCCTC
TACCAATCCACTACCTTTGAGCTTCGGAGAAATGCTTAAGGGCACCAAAC
CCGAAAACAGGGTTGATTTGACTGATCAGCCAATCAACTGTAAAACAGAA
CTATCGAATACTCCTCTGCAGAGGCATAGATTACCTTCTCTACCCATGGA
CACCAAATTAGGGGAAAATATATCTTCCCCGTTGTCAGAGCCTCTTTCTA
GTGGCTGCTGTGAAAATGCATCTGATCTTAGGAAATTTACAGAGAATAAT
GATGCACCAGCCTCTTGTGAAGATGTGCTAAAACAATATGAAACTCCTGA
AAATCAAACTGGTCCATCTAGCAATGGGGAGAGCCAAGCTGAAGGAAACG
ATGGAAATGTTTCTTCTTTGAACTCAAAAAAAATAGTTTATATAAAGCCC
AAAACAAATCAATTGGTTGCAACTTCGAGTTCTTGTGATATTATTGCCTC
TATTGATGACAAAGGCCAAACAGCTTGCTCCGATAGCTACTACAAGAGGA
GGAAAAATCAATTGGTTAGGACTACATTTGAAAACCATGTCAACCAGACA
GTTGCAATGCCCAATAACATTGTAAATCATGATGGTCAAGGGGCTAGAAA
AGTACTTTGCAACAGGAAGTTTACCAAGAGGCGGTCAAACAAGGTTGCTG
GGGTTTCGTGCAAATCTTCTAGAGCCTCATTAGTGTGGACACTTCGTAGC
AAAAATTCATCTGGAAATGACAGGGACGCCTGGCATCATCAAAAAGTTTT
ACCTCACTTGTTTCCATGGAAAAGAACAACATATTCAAGAAGCTTCATTC
ATAATTCTGCTTCAAGTTTCAATAGTGGTTCCTTATCTGCAGTCGGCAAG
AAATTACTTATGTTGAGAAAGAGGGATACTGTATACACCAGGTCGACCCG
TGGATTTTCTCTTTGGAAATCCAAGGTTTTAGGCGTTGGTGGGTCTAGTT
TAAAATGGTCAAAATCCATTGAGAAGCACTCAAAGAAAGCTAATGAGGAA
GCCACCCTTGCTGTTGCTGCAGTTGAGAAGAAGAAGAGAGAGCAGAAAGA
TCCAGCTTGTGTTAGTCGTCAGACAAAGATAGCGGTTGATTGTGTAGGAG
AACGTATATTCCGTGTTGGTTCAGTTCGCTACAAAATGGATCCTTCCAGG
CGGACACTTCAGAGGATTTCAGACGATGAATCCCTGGCCTCTGCCTCTCT
CAGTTCAGGTTCGGCTTCCAAAAGAGGTTACATTCCAAGGAGATTAGTGA
TTGGAAATGACGAATATGTCCGAATTGGCAACGGAAACCAACTTGTCAGA
GACCCAAAGAAAAGAATTCGAAAATTGGCAAATGAAAAAGTTAGATGGAG
CTTGCATACAGCCAGACAACGGTTGGCTCGTAAGCAGAAGTATTGTCAGT
TTTTCACAAGATTTGGGAAATGTAACAAGGATGGAGGGAAGTGTCCTTAC
ATTCACGATCCTTCAAAAATTGCTGTCTGTACTAAGTTCCTGAATGGTTT
ATGTTCTACTCCAAACTGCAAATTGACTCATAAGGTTATTCCAGAGAGAA
TGCCTGATTGTTCATACTTTTTGCAAGGCTTATGTTCAAACAAAAATTGT
CCATATAGACATGTCAATGTGAACCCGAACGCATCTATCTGTGAAGGATT
TCTTAAAGGTTTTTGTGCTGATGGGAATGAGTGTCGGAAGAAGCACAGCT
ACATTTGTCCTAGTTTTGAAGCAACAGGAACATGTACTCAAGGAACTAAA
TGCAAGCTTCACCACCCGAAGAAACAGAGAAAGGGAAAGAAAAGAAAGAG
ATCCGAAACTCAGAACAATGGTAGAGGGCGTTACTTTGGTTCTGGGATGT
TGGTGGCAACCAGTCCAAGCCATCCTCAACAGAATGAAGATCCTGAAAAA
GAACTAGCTGACTACATCAGTCTTGATGTGTATGAAGATGCTGCAGACAC
GGCTGACCAATCATTTGAGCTATCAACATTTTGTGACAATGATACTTTGG
ATCTTCAGTTGGAGGATACTTCTGATGAACTCATTAAACCTGTTTATATT
ATAGCAAAGTTAGCTTCGCAATCTCAGTCCAGAAGCCTGCAAGCTTAG
>CarC3H29
ATGGATCGCAAGAGGGGAAGACCTGAAGGTTCCTTCAATGGCAATGGCGG
CGCCAAGAGGGGAAGAATAGAAACGGAGTCCTTTCAATCTGGTTTAGGAA
GCAAATTGAAGCCATGCACAAAGTTTTTCAGCACCTCTGGATGTCCATTT
GGTGAGGGATGCCATTTCCTGCATTACGTTCCAGGGGGATTTAAAGCTGT
CTCTCAGATGATCAATGTTGGTAGCAATCCTGCTATTCCACCAATTGGTA
GAAATCCAAATGTTCCACCATCATTCCCAGACGGGTCTTCTCCACCAGTT
GTTAAGACCCGATTGTGCAACAAGTTCAATACTGCCGAAGGTTGCAAATT
TGGTGATAAATGTCACTTTGCCCATGGTGAGTGGGAGCTTGGCAGGCCCA
CAGTCCCTGCATACGAAGATACTCGTGCCATGGGACAAATGCAAAGCAGC
AGGGTTGGTGGGCGAATTGAGCCCTCACATCCACCTCATGGACCTGCTGT
CAGCTTTGGAGCCTCAGCCACTGCAAAAATTAGTATCAATGCTTCCCTCG
TTGGAGCTATCATTGGCAAAAATGGTGTTAACTCCAAGCAAATTTGTCGT
ATAACGGGAGTTAAACTTTCCATAAGAGAACATGACTCAGATCCTAACCT
TAAAAATATTGAGCTTGAAGGCAGTTTTGATCAGATCAAACAAGCTAGTG
CCATGGTTCATGACCTTATTCTAAATGTGAGTTCGGTCTCTGGTCCTCCA
GGGAAAAAAATTAGTTCACATTCTTCTGCCCCTGCAAACAACTTCAAGAC
CAAGCTGTGCGAAAACTTTACCAAAGGATCCTGTACTTTTGGGGAAAAGT
GTCACTTTGCTCATGGAATAGATGAATTACGCAAGCCTGGAATATGA
>CarC3H30
ATGCCTCCAAAGCAGCAATCTAAAGCTGATGTAGCGAAGAAGCAGAAGGT
TGTTGAGGACAAAACTTTCGGTCTCAAAAACAAAAACAAAAGCAAACAAG
TCCAGAAATATGTTCAGAATCTCAAGCAATCTGTTCAGCCCAAAATCGAT
CCCAAAACCGATGCCAAGAAAAAGAAGGAGGAAGAGAAGGCCAAGGAGAA
AGAGCTGAATGATTTGTTCAAAATCGCTGTTAGTCAGCCTAAAGTTCCAG
TTGGTGTTGATCCCAAGTCCATATTATGTGAGTTTTTTAAAGTGGGTCAG
TGTGCCAAGGGTTTCAAATGCAAATTCTCTCATGATTTGAATATTCAGAG
GAAAGGGGAAAAGATTGATATTTACAGTGATAAGCGCGATGAGGATACTA
TGGAAGATTGGGATCAAGAGACCTTGGAGAAGGTGGTGGAGTCGAAGAAA
AATGAGTATAATCAGAACAAACCAACTGACATTGTATGTAAACACTTTTT
GGATGCAGTAGAGAGAAAGCAATATGGTTGGTTTTGGGCCTGTCCTAATG
GTGGTAAGAATTGCCACTATAGACATGCACTTCCACCTGGGTATGTTTTA
AAATCCCAAATGAAGGCTTTGTTAGAGGAAGAGTCTGATAAAATAACAAT
CGAGGAGGAGATTGAGAACCAGCGTGCCCAAGTTAAAACTATAACTCCTA
TTACACCTGAGTTATTCTTTCAATGGAAGAAGAAAAAGATGGATGAGAGA
GATGCCAGTTTGGCTGCCCAACAGGCTGAGAGAGCTAAGAATGACCGCAT
GAGTGGTCGTGAGCTGTTTTTGTCAGATGCTAGCTTGTTTGTGGATGATG
CTGAAGCATATGATAAGTACCAAAGAGAACCAGAACCTGATGAAACTGAA
CAGAATTTTAGACATTGGGGATTAGGGTACGCATGGGCTTGTGTGCAAGG
TAGTCAGAATCAAGATCCTATGCAGGATTGGGGAAGGTTCACAAGTTCAT
GA
>CarC3H31
ATGGACTTGTTATCAAGTGGTGTAGGAAGCAAATCGAAGCCTTGTACCAA
GTTTTTCAGCATTGCTGGTTGCCCATTTGGTGAGGGCTGTCACTTTTTGC
ATTATGTTCCCGGTGGCTATAATGCTGTTGCCCAGATGATGAATCTAAAA
TCTTCTGCTGCACCTCAATTATCCAGAAATGTTGTCGCACCGCCCCCAGT
CGCTAACAATGGTTCTGCACCTTCTGCTGTTAAAAGCCGCATATGTAACA
AGTTTAATTCTGCTGAAGGCTGCAAATTTGGTGACAAGTGCCATTTTGCC
CATGGGGAATGGGAACTTGGCAAACCTTTTGCTCCATCAATCGATGATCA
CCACCGTCCTATGGCACCTATAACAGTTGGTCGTGTGCCTGGTCGAATTG
AGGCTCCTTCAGGTCTGGCTGCTACTACTAGCTTTGGTGTTAATTCCACC
GCCAAGATCAGTGTAGAAGCTTCATTGGCTGGAGCTATCATTGGAAAGGG
TGGCGTGCACTCAAAGCAGATCTGTCGCCAAACAGGAGTAAAATTTTCAA
TTCGAGACCATGAATCTGATCCAAATCTTAGAAACATTGAACTTGAGGGA
ACATTTGATCAAATTGCACAAGCAAGTAACATGGTAAAAGATTTACTTTT
AACTCTATCTGCGTCTGCGCCACCTAAATCCAACTCAGGCGTTCCTGGCA
GCGGCCCACCCCCACCCGGAAGAAACATCAAGACCAAGCTGTGTGAGAAT
TTTGCTAAAGGATCTTGTACATTTGGAGAAAGATGTCACTTTGCACATGG
AGCTTCTGAATTGCGCAAGCTAGGAATCTAA
>CarC3H32
ATGGCGGAACATCTAGCATCAATATTCGGCACAGAAAAAGACAGAGTAAA
CTGTCCATTCTACTTTAAGATCGGCGCGTGCAGACACGGCGACCGTTGCT
CGCGTCTCCACAACAGACCAACGATTTCCCCAACCCTCCTCCTCTCCAAC
ATGTACCAACGTCCTGACATCATAACCCCCGGCGTCGACCCTAACGGTCA
ACCCATCGATCCACGTCAGATCCAACAACACTTCGAAGATTTCTACGAAG
ATATCTTTCTCGAACTTTCGAAATTCGGTTACATCGAAACCCTAAACGTT
TGCGATAATCTCGCCGATCACATGATCGGTAATGTTTACGTTCTGTTTCG
TGAGGAGGATCACGCTGCGGCCGCTTTGGCTTCGCTGCACGGGAGGTTTT
ACTCCGGTCGTCCGATTTTAGCTGATTTTTCGCCGGTGACAGATTTTCGT
GAAGCCACGTGTCGTCAGTATGAGGAGAATAGTTGTAACCGTGGCGGTTA
TTGTAATTTTATGCATGTTAAGAAAATTGGTAGGGAGTTGAGGAGGAAAT
TGTTCGCGTCGCAGCGGAGTAGGAGCAGGAGTCGGAGCAGGAGTAATAGT
CCTCGTCGGAGAAGAAGCGGTGATCGTGGAGATCGAGAGAGGCGTGATAG
GGATCGAGATTATGAATCTCGTGGAAGAAGAAGTAGTGATAGGGATAGGG
ATAGGGTTAGGGATAGGGATAGTAGGGATAGGGAGGGAGGGGGGAGGAGG
AGAAATGGGAGTTCGGCGAGGGAAGGGAGCGAGGAAAGGCGAGCGAGAAT
CGAGCAATGGAATAGAGAAAGAGAGGAGAAGCTGTGA
>CarC3H40
ATGAGTGGAACCGACAGAAAGCGCTCTTCAAAGTGGGATTTGGGCGATGA
GCTTGAATTCTCACCTGGTAGCAAGCAAATGCGGCCTGGGTGGTCTTCTG
CAGATGTTGCTGGTAGAAATAGTTCAAAACGGGCTTATTCACAAGGAAAT
GATAAATTAAGACCTGTTATGGGATTTTCATCAAAGGAATTTTCTGGAGG
CAGAGGTTCAAATAAGGACGGTGATTTGAATAAAGATCATAGAGTTGTGG
ATACAAGAAGAGAATGGGACACTGATGGAAATTACAGCAAAAAGATGTCT
CCTTGGCCAGAGGAACGGAAACAGCAGAGGCATAGTCAATCCCCCAATAA
TGGTTGGAGCAGGAGCAGTCGGAGCCGGAGCCGGAGCCCTCCTCGTGGTT
TTAGGAGCAGTCGAAGCCGGAGCCCTCGTGGTTTTAGGTGGGATTCAGGA
GTCGACGATAGAAAAAGGATGAGGGTTGGAGGATCAACACAACCATGCAG
AGATTTTCCTGCTGGTAAATGCAGAAGAGGCAGTCTTTGCAATTTTCTAC
ATGATGATAACCAAAATCATGATAATAGTTGGGAAAGTAAGCACTGGGAA
GATGGAGCTCCTAGATATTCTGCTCCTCATGAGAGCGTGGACCATTCTCT
TAAGAGTGGTAGATCTAATGAAGCCTGTATAAATTTTGCAAAAGGCAGGT
GTAGAATGGGAGCATCTTGCAAGTTTGTGCATGATGACGACTCTGATGGA
TATGGTAAAGTTTCTATGGATGAATTCACTAGAGAAAGAGAAATCAACAG
AAGGCATAGAGATAGTTCTTTTGAGCAGGGTGGCGGGCATGCGCCTAACC
GCACTAGTGATACTCCTTGCAAATTTTTTGCTAATGGCAATTGTCGTAAT
GGTAAATATTGTAGATTTGCTCATGATAAGCAAGCATGTAGGAGCCCTAA
TAGAAGATTAAGGGATGATAGACGGGCCAGCAATCCAAGTGGAGATCGTC
AAATGTTGGATAGACGAAAATCGAGCAATTCCATCAGTCCTGATAGAAGG
CTTAAAGATGATAAGCGGGGTTTGGATGGCGATGTGGCTGATCCAGATAT
AGTTGGGGACAGTCCAAAGCAGAACGATACAGTTTCTGTAACTGATACAG
CAAAGCTGATCGAGAACAAAAGTGGAAATGTCGGTGCCACAGAGCGAGGA
TCTACTGCTTGGCCTATGACGGATGGATGGGATCATGGTTTAGATAAGAG
CAGACTGCATGGTAAACCATCAATTTCGAGTGATAAGAAGGAAGCCGATC
GTTGGATAGCAGAAAATACTGGTGCCAACATGCATGGCTCCCAGCCAATA
GGTACAGACATTTGGCCGGGTGATGCAGAAATGTCTCCTGATTGGAATTA
TAGGATGGGATCTTCCAGTCATATGGAAGAACCTGGACAGAATAAGCATG
GGATAAGCCAGGGTGGTACTTATTTATCTACCTCTGAACACAGCAAAATA
CAAGTTGCTCCAGGACAAGGCATCAATCAGATTACTCAGAATGTAAATCC
TTTGCATACTTCCAGCTCTCATGCAATTGGGCAAAGTCAAGTGGCCGTTC
CCATTCTTCCTTCAAGAGAAGGAATTGTTGATGCTATGCACAGCCAAGAA
GTCTGTACTGAGAAAAAGTACACCATGGAACCTAATATCATGGATCCAGG
CTTATCTCATGTTAGTTCAAGAAACCCTTCAACTCAGAATGAAGTAAGCA
ATGAACAGCTTGCTCAACTCACCAATCTCTCAGCCTCTCTAGCTCATATC
CTTGGAGCAGGTCAGCAGCTGCCGCAGCTATATGCTGCTTTAAATTCTCA
TGATTTAAAGGACAGTCCTTCCCTAGCAAAAACTCAAGTGCCTGCAATAC
CTGTTTCGATTGCATGCTTCAAACCAGATCCAGCTGTTGGACTCCCGAAG
CCGTATGATCCAATGCATGATAGTATTGAGCAAAAGAACGCGGATGCAAG
TGGGGTGCTCCCAGCTATTCCTCAAAGTAAAAATATTGCTGAAGTAGAAA
CTCTCTCGCAGTTGTCTAAATCTGGAAGACAAAATTGTGGTGATTCTATT
AAGGCTGCCTCCTCAGAATTTGTCAAGAGTGATAATCTAATCCAGTTGCA
GCCTGGTCAAAACACAGTGGTTAACAAGGATAACAATGAAGAGGTTGCTA
AGGAAAGGCAAAGCTCTCAAGATGGTCATCATAAAAGTACAAAAGAAAAT
GGTCCGCAAAATATGGACCAAAATGGTGGGCCTGACGATGCCAATAAAGC
AAAGGATATGAAAGGGATTCGTGCATTTAAATTTGCACTGGCTGAGTTTG
TTAAGGAGCTTCTGAAACCAACATGGAAAGAAGGTCAAATCACTAAAGAA
GATTATAAAACAATTGTGAAGAAAGTTGTTGATAAAGTAACTGGTACCAT
GCAGGGGGCCAATATTCCTCAGACACAAGAAAAAATTGACCACTATTTGT
CATTTTCAAAACCAAAGCTCAACAAACTTGTTCAGGCATATGTGGAGAAG
GTTCAGAAGTCTTAG
>CarC3H38
ATGGAACCGCTTGAACAATCTGAATCAATTGGTTCCTCCATCAAAGACCC
ACAATTGAGCTCTCATATTCAATCTCTTGATGATGATTACCATGATCCTC
AACCCCCAAATCTCAATCACATTACCCACCTCGATGAGGAGCTTCAGAAC
AAGTTGGATTTGAAAGATGAGGATGAAATTGAGGGTAAAAGTTCAAATTT
TGAAGTTAGGGATGAACATTTGTGTGATGAAGATGCTTCCCCAGAATCTG
ATAAGGGCCAAGGGTTTCACCATGATGATGATGATGGTTGGATTGGTGAT
GATGAGGTTAGTGATTGGATTGAAAATGTGAGTGAGAAGGTTGATGAAGT
GGAGAACAAGGATGAAAGAAGACATGAACAGTATCCATTGAGGCCTGAAG
CTGAAGACTGTTCTTTTTATCTCAAGACTGGGACTTGCAAATTTGGATTC
AATTGCAAGTTTAATCATCCAATTAGGAGAAGAAACCAGGCTTTTAAAGA
GAAGGTGGGAGAAAGAGATGAACTGGAGGAAAGATCGGGCCAGACAGAAT
GCAAGTATTATTCAAGGTCTGGGGGTTGTAAGTTTGGGAATGATTGTAAA
TTTAATCACACCAGAGGAAAGTGTTCTGCAGTCCCAGTTTCAGAGCTTAA
CTTCCTTGGCCTACCTATTCGTTTGGGAGAGAAAGAGTGCCCCTATTACA
TGCGCACTGGCTCTTGTAAGTTTGGATCGAGCTGCAAGTTTAATCATCCC
GATCCTACATCTGTTGGAGGATATGATTCCACTTCAGGATATGGTAATGG
AAGTTCTATTTCATTACAAGATGCATCACAATCATCTACACCCTCATGGT
CTTCTACCAGAAAATTAAATGAAACTACTCCTTTTGTGCCTATCATAATT
TCACCGTCTCCTGGGGCTTCTCCTCGAAGTTCTGACTGGAATGGATATCA
GGCACCTTTCTATTTATCTGAGAGGAGTATGCATCCACCTTCATCGTATG
CTGTGAACAACCCAGCTGTTGAAACAAATGTTTATATGCATCGTCATAAG
CAGATGCCAGTTGAAGAGTTTCCAGAAAGACCCGGTGAACCCGAATGCAG
TTTCTTCTTAAAAACCGGGGATTGCAAATTTAAATCGCATTGCAAATTTC
ACCATCCAAAGAGTCGGATTGCAAGATTACCTCCCATCATCCTAAGTGAC
AAGGGTCTGCCTTTGAGACCTGACCAGAATGTGTGCACGCATTACAGCCG
ATATGGAATTTGCAAATTTGGACCAGCTTGTAAGTTTGACCACCCAATAA
ACCCGCCTCCGCCACCCCCTACTATGCGAGGACATGATCAACAATCCTCT
TACACAAACTCAGCTAGTATTGAGGAGGAGGCTGGAAGTGGAGGTGCTAG
TGATGCTACAATTCAGTAG
>CarC3H39
ATGGCGCATAGATTGCTGAGGGACCACGAAGCCGACGGTTGGGAACGCTC
TGACTTCCCAATCATCTGCGAATCATGCCTTGGTGACAGTCCCTATGTTC
GAATGACACGGGCTGAGTATGACAAAGAGTGCAAGATTTGTACAAGGCCA
TTTACTGTTTTTAGATGGAGACCCGGTCGAGATGCAAGATATAAGAAATC
TGAGATCTGTCAGACATGTAGTAAGTTGAAAAATGTTTGTCAAGTATGCC
TTCTGGATCTTGAATATGGGCTTCCAGTTCAAGTGCGTGACACAGCTCTC
AGTATCAGTTCCAATGATGCCATTCCCAAGAGTGATGTTAATAGGGAGTA
TTTTGCTGAAGAACACGACCGCAAGGCTAGAGCTGGTATAGATTATGAAT
CCTCTTTTGGTAAAGCACGACCAAATGATACTATCTTGAAGCTTCAGAGG
ACAACACCTTATTACAAAAGAAATCGGGCACATATTTGCAGTTTCTACAT
AAGGGGTGAGTGTACTAGAGGAGCTGAGTGCCCTTACCGACATGAGATGC
CAGTAACTGGGGAACTGTCGCAACAAAATATCAAAGATCGTTATTATGGG
GTGAATGATCCGGTGGCTATGAAACTACTTGGCAAGGCAGGAGAGATGGC
CTCTCTGGAGGCTCCTGAGGATGAGAGCATTAAAACACTTTATGTTGGTG
GACTTGATGCTAGGGTCACCGAGCAGGATTTGCGGGATCACTTCTATGCC
CATGGAGAAATTGAGTCCATCAAAATGGTTCTCCAACGAGCTTGTGCTTT
TGTAACCTATACAACCAGAGAAGGTGCAGAAAAGGCAGCAGAAGAACTCT
CAAACAAACTGGTTATTAAGGGCCTAAGGCTAAAGCTGATGTGGGGCAGG
CCTCAATCATCAAAACCCGAGTCTGATGGCTCTGATCAAGCAAGGCAGCA
GGCCTCTGTGGCTCATAGTGGGTTGTTGCCTCGAGCAGTTATATCACAAC
AGCAGAACCAGGATCAAACCCAAGGAATGCTTTACTATAACAATCCACCT
CCTCANNNNNNNNNNNNNNNNNNNNNNNNNNNNNNNNNNNNNNNNNNNNN
NNNNNNNNNNNNNNNNNNNNNNNNNNNNNNNNNNNNNNNNNNNNNNNNNN
NNNNNNNNNNNNNNCAGGAAAGAAGCTATTACCCATCAATGGATCCTCAA
AGAATGGGTGCTCTTATTCCATCTCAAGATGGTCCTCCTGGTGGGCCTTC
TGGTTCAGGGGAGAACAAACCGAGTTCTGAGAAGCAGCAAATGCCACATT
ATTCCCATCCAATGATGCCACCTCCACATGGCCAATATCATCATCAATAC
TATCCTCCATACGGTTACATGCCACCAGTTCCCCCTTATCAACAGTACCC
ACCACCACCATACAGTGCCGCAATGCCTCAATCCCAGCCACCACCTGCAA
ACCATTCCTATCAATATCCTATGCAACCAGGGTCTTCACAAACAGGGTCT
GGACAGGTTGGGTCTGCTCCGGCAGAAACCGGAACATCAACATCAGGGTC
ACAGCAGCAATGA
>CarC3H37
ATGTGCAGCGGTTCGAGTCCAAAACCTTCTCCAAGTGGTTTGATTGAGGA
GCATGAATATGAAAGACAAGAAGAACTGCACCAAAAGGTTTCTGCTTTGC
TTGAGTTTTCAGCTACAGATGATTTAATGGCTTTCAAAGATGCTGTTGAA
AAAGATGATCATGGTGTTGATGAGGTAGGTTTATGGTATGGAAGGAAGAT
TGGCTCAAAGGAGATGAGTTATGAAGAGAGGACACCTCTTATGATTGCTG
CCTTGTTCGGAAGCAAGGGTGTATTGTCGTATATTCTTGGAACCGGTCGC
GTTCATGTTAACCGAAGATGTGGATCAGATGGGGCTACTGCTCTTCATTG
TGCTGTGTTTGGTTGTTCTGCTAATTCCCCTGAGGTTATCAAGCTTTTGC
TTGATGCATCTGCAGATGTTAGTTCTGTTGATGCGAATGGGAACCGATCG
AGTGACTTGATTGACTCGGTGTCTAATAGTATCTTTGGTTCAAGGAAGAG
GATACTCCAAGCCATACTAGAAGGTACAGATGATGTCGATGTTGTTGATG
ATGATGATTATTTTAAGGAAGAAAAGCAGCAACCAAATGCAGGTACACCT
CGAATTGAGAAGAAAGATTATCCTATTGATCTATCCCTTCCTGACATAAA
GAATGGGATATATAGTTCAGATGAATTTAGGATGTTTTCATTCAAAGTGA
AGACTTGTTCAAGGGCTTATTCTCATGATTGGACCGAGTGTCCCTTTGTT
CATCCGGGTGAAAACGCGAGGCGCCGTGATCCAAAGAAATATCATTACAC
CTGTGTACCTTGCCCTGAGTTCCGGAAAGGATCTTGCAGTAAAGGGGATG
GTTGTGAATATGCACATGGTATTTTCGAGTGCTGGCTTCATCCTGCTCAA
TACAGAACAAGGCTTTGTAAAGATGAGACTGAATGCACCAGAAGAGTTTG
CTTCTTTGCTCACAAACCCGAGGAGCTTCGACCGTTGTACGCTTCTACCG
GTTCTGCTTTGCCTTCACCTAGATCAGTGGACCCTTACACACTTAACTCT
CCATCTTCTTTGATACAAAGGGCCTCGACACCACCTTTGACTCCATCTGC
AGCATCTTCTCCTATGAATGGAACCATGTTGTGGCAGACTCAGCTTCATT
CTGCTGCAGTCCCTACCCTTCAAATGCCAAGAAGCAGATTGAAAACTTCA
TTGAATGTTAGAGATACCGATCTAGACATGGAATTGCTTGAACTTGAAAA
TCGCCTTATGCGGAAGCTAATGATGGAAGAGATGGCAGCAGGTATTTCAA
CCCCTTCAAAATGGCAAAACTCCATGCCGAATAGTCCATCTTATCCCGTC
TCATTGACCGATCATATGGGGGAATCAAATAGGTTTTCAGGAGTGAATCC
TACTAACCTTGAAGACATTTTTGCATCGCATTTTCAATCTCCAAATGGAA
TGCAGAATGTGAACCAGCAACTATGGGGCTATCCTTCTGACGTCACCACT
TCAAATAGGATTGGATCTCCACCATTCATGGCTGATCCATCTATGAATCC
AAGATATGCTGCCTTTTCGAAGCGTAGCCAAAGCTTTATCGAGCGCGGCG
TGGCGAGCTTTAATTCCGAGCTTCCTTCTGTCACCTCAGTTGCTGCGGAG
CCTTCTTCTACCTTCTCCAGTTGGGGATCCTCCAATGGAAAATTAGACTG
GTCCATCTGCGGCGATGAACTGAATAAGATGAGGAAGTCTTATTCTTTCG
CCTTTCAAAACAGAAATAGTAGTACTTCAACAATGGCTGCAACTGCAGTA
CCACCAAATGATGGTGAACCAGATGTATCTTGGGTTAATTCACTTGTGAA
GGATGCTCCAACAATGGAATATGATCAATGTTGTGTTGAAGATTAG
>CarC3H36
ATGTGTGGTGGTCCTGAGAAATCTAAATCTCTTTCAACTTCATCGTCTTC
ATCTCCATCTGCTGTAGAAGGTTCAAATAACGTCAAAGACATGAAAAATC
TAACGGTTCATACTGATGATTCTTTTTCCAGCTTACTTGAACTTGCTTCT
AACAACGATTTTGAGGAATTTAAGGTAGCTTTAGATAGTAGCGCTTCTCT
GATAAATGAGGTTGGCTTCTGGTATGTCCGACAAAATGGATCCAAACAAA
TTGTTCTTGAGCACAGAACCCCTTTAATGGTGGCTGCTTCCTATGGGAGT
ATTGATATTCTAAAGCTTATACTCTCATGTCCAGAGGCTGATGTAAATTT
CTCCTGTGGCACCGATAAAAGCACTGCTCTTCACTGTGCTGCTTCAGGTG
GTTCTGTTAATGCAATTGATGCGGTAAAGCTGCTTTTATCAGCTGGTGCT
GAAATCAATTGTGTGGATGCTAATGGGAACCGTCCAGTTGATGTTATTGT
TTTTCCTCCTAAGCTTGAAGGTGTGAAAATAATTCTTGGAGAACTCCTCT
CAGATAGTACTTCTGATGGGTCTGTTGATGATTGTTCTCTTCCAGTATCT
ATTGATTCATCAAGTCCTGGTTCAGCTGCCCCTTCGTCATCAATTGAAAA
TGGATATCCAACGTCTCCGGTGGCTCTGAAGTTTACCGACCCAGCTGTTA
ATTCTACACCAGAAAAGAGAGAATATCCAATTGATCCATCACTTCCTGAT
ATAAAAAATAGCATATATGCCACAGATGAGTTTCGCATGTTTTCGTTCAA
GGTTCGTCCTTGTTCTCGTGCATATTCTCATGATTGGACTGAGTGTCCGT
TTGTTCATCCTGGAGAGAATGCTCGAAGGAGAGACCCTAGAAAGTTCCAT
TACAGCTGTGTGCCATGCCCTGATTTTAGAAAAGGGGCTTGCAGACGTGG
GGATATGTGTGAATATGCTCACGGAGTATTTGAGTGCTGGCTACACCCAG
CTCAGTATCGGACAAGGCTCTGCAAAGACGGTACAAGCTGTAACCGAAGG
GTGTGCTTTTTTGCTCACATAGCTGAAGAGCTGCGTCCATTGTATGTCTC
CACTGGATCTGCTGTCCCTTCACCAAGATCATCTGCCTCTGCTCCCAATG
TCATGGACATGGCTGCTGCAATGAGTCTTTTCCCTGGTTCCCCATCATCA
ATGTCTTCCATGTCTCCATCTCCATTTGCACAGCCCATATCTCCATCTGC
AAATGGCATCTCTCACTCAAATAACGCGTGGCCACAGCCAAATGTTCCAG
CTCTTCATTTACCAGGAAGTAATATTCAAACTAGTCGTTTGAGATCTTCT
CTTAGTGCCCGTGATATGCCACTTGAAGACTTCCACAATATGCTACAAGA
CTTTGACGGTCAGCAGCACATATTAAATGACATGGGCTGTTTCTCACAGC
CCCGTCCAGGTGCTATTTCAGTGAGTCGACCTGGTCGGTCTAAAATACTA
ACTCCGTCAAATCTTGACGATCTATTTTGTGCTGAAATTTCTTCGTCTCC
TCGGTATTCTGATCCAGCACCAGCCTCTGTATTTTCCCCAACACACAAAT
CAGCTGTTTTCAACCAGTTTCAACAGCTCCAAAGTTCGTTGTCACCCATA
AATACAAATGTCATGTCTCCTAAGAATGCTGAGCATCCTCTATTCCACCA
GGCTTCATACGGTGTCTCTTCTCCTGGAAGGATGTCACCAAGAAGTATGG
AACCCCTCTCTCCAATGAGTGCTCGAATGTCAGCATTTGCTCATCGTGAG
ATACAGCAGCAACAGCTGCGGAGCCTTAGTTCAAGAGAACTTGGTGCTAA
CAATTCTGTCTCAGTTGTTGGGTCCCCTGTGAACTCCTGGTCTAAATGGG
GATCCCCTAATGGAAAAGCAGATTGGTCTGTAAATGGAAATGAGTTTGGT
CGATCACAAAGATCCACCTCTTTTGAGCATGGAAACAATGGGGAAGAGCC
TGATCTATCTTGGGTTCAATCCCTTGTCAAGGAATCCCCACCTGAGATAA
AAGAGAAGCTAGCAGGTTCTGGCCCTATTGCATCAGCTGAGATGAATTCA
AATCCTCAAGTAGATTCTATTGATCATTCGGTTTTAGGAGCTTGGCTCGA
GCAAATGCAGCTGGATCAACTTGTAGTCTAG
>CarC3H34
ATGGATGGTTATGAAGCTACTAAGATAGTTTTTTCAAGGATCCAAAACAT
GGACCCTGAAAATGCTTCAAAAATAATGGGTTTACTTCTTCTTCAAGACC
ATGGTGAGAAAGAAATGATTAGATTAGCATTTGGTCCTGAATCACTTGTT
CATTCAGTGATTTTCAAAGCTAGAAAAGAGTTAGGATTATTACCTTTGAA
TTTGAACTCTTCTTCTGCTTCTGCTACTTCACCTTCAACACCTCAGTCAC
CTTCACCTTTTCTTTCAAGACAAAATTCAAACAACACTTCAAGGCTTATA
AACAATGGTAGCATGATTCTTCCTACTACTCTTAGTATACCAAATCCAAA
TTCAGCTTCTTGGGCTACTTTATCTGAACTTCAACAAAACCATGATGATT
TGATGAGTCCTAACAATTTAGTTCTTGGTTCTTCTGCTTCATCACCCTTT
TATGGAAATGGAGGAGTTGGTTCTGATTCAATTGATGAGTTTCAACTTCA
AGACCAACTGTCTTTTCTCAACGAAGGGTCACCTTCTCTTGATTTATTAT
CTTCTAGTCCTAATGGTGTTAATGGTGGTGACCCTTCACTCTTTTATGGA
TGGGGAGGTTCTTCACTTCATAGAAGAAGTTGTTCTGTGAATGATGCATG
TTTGGTTTCTGAGGATGCTGCAAATTCTGGTTTTGGTTGGAAACCTTGTC
TTTACTTTGCTAGAGGGTATTGTAAGAATGGTACTAGTTGTAGGTTTCTT
CATGGAGATGTTGGTGGTGAAGTTGGTGCTACAATGATTGATTCTAATAG
TAGTAAGATTGAGATGATGGATCAGTGTCATCATGAACTTCTTAGATCCA
AATCTGTTCAACAACAAAGACTTGCTGCAGCTTCTCAACTCATGGCAACT
TCATCTTTTCCTTACTCACCCAAGTGCATGAGTTTGCTTTTGCAGCAGCA
GCAACAAAGTGATTCTCAAAGAGCTGCAGCTGCTGCTCTTATGATGAATG
AGGATTTGCACAAGTTTGGTAGGTCAAGGTTAGAAAGAAATGATTTTTCT
TTGAACAATATTGGAATGATGAATCCAGCTTCTAGGCAGATATACTTGAC
TTTTCCAGCTGATAGCACTTTTAGAGAGGAAGATGTCTCAAACTACTTCA
GCATTTATGGACCTGTTCAAGATGTGAGGATTCCATATCAGCAAAAAAGG
ATGTTTGGATTTGTTACCTTTGTTTATCCAGAGACAGTGAAACTGATTTT
AGCTAAAGGAAACCCTCATTTTGTTTGTGATGCTAGAGTTCTTGTTAAGC
CTTACAAGGAGAAAGGAAAAGTACCAGACAAAAAGCAGCAACAGTTGGAT
AGGGGAGACTTTTCTCCTTGTGGTACACCTACTGGATTGGATGCTAGAGA
TCCATTTGATCTTCAAGTTGGAGGGAGAATGTACTACAATACTCAGGACA
TTCTTTGGAGAAGGAAGTTAGAGGAGCAAGCTGATTTTCAACAAGCTCTT
GAGCTTCAAAATAGAAGACTCATGAGTCTGCAACTTCTTGACATAAAAAA
GCAACACCAACGTGCACTTTCGTCCGGAAGTCCAATTCCTTCCCCAACTC
ACTCTCCTAATATGTTCAATCAAAATTTTGCTCTTTCTTCATTTCACAGC
AGCTCAGAAAGCCAAGAGGAGAATGGTTCGGGTTCAGGTTCTGCTAGCAG
TGCATCAATTCCTATTGATCAACAAGTCAATATTTCTGTTGGCAAAGAAG
TAGCAGTCAATGGAGTAGAGAATGGAAATATTGAAACTAGTGGCAAGCAA
AACTCAACTCATGATGATAGTGATTTACGAGAATGCTTGGAACATAATCT
CCCTGATAGCCCTTTTGCTTCACCTACTAAAGCTATTGGTGACTACATGG
CTGCATTCAACAACAATGGACCTAATGAGACCACTGATTCAGATGCTTCA
GCTTCATCTGCCAATTCCAAATTTAGTACTAACACACTTCTTCCACCATC
ATCTGCTCTTGACATGGGATCTTTCAAATCATATAATTGCCAAATACCAA
GGTTTTCTTCTGGACATGGAACCATTGGAATGCTTGCGGGCACCGGTGGT
CCAATTGGCATTTAG
>CarC3H35
ATGTCCAACAGGGTTTGCAAGTTCCATGCCCGTGGGGTATGTTTAAAAGG
AGAGCAATGTGATTTTTCTCATCAGAGAAAGGATACTCCAGTTGATGCAA
CTATTTGCTCTTATTATCAGAAAGGGTCTTGTGCTTATGGTAGTCGATGC
AGATATAAGCATGTGAGACCTTCTGAAGCATCATCTTCAGCATCTATGGT
TTCAGATTCGGCTGTGCCTGTATCTAACAGATTTGGTAAAGTATCATCGA
ATTGGGTTCCAAAGGGTACAAAAGTTCCTTCACCTGACAAGCGGGTAACA
AATTTACAACGCAAGCATCAGGAATTTATCGGGAACAGTGACTTTGGTGA
ATCCAGTACTGCTAGTGCTAGACCACATGAACAATTGTTTTGTAAATATG
CCGCGGCCAACTGCCCCAATAGAGATAGATGTACCCGTATTCATGGAAAT
CAATGCTTATACTGTAGAAAATATTGCTTACATCCTGTTGATAAAAAGGA
AAAAGAAAATCATTTGAGGACTTGTGACAAAAAGGAAAAGTACCTTCTTG
CTTTGAAAAATAGTGAAGAAATTGAATGCAATGTTTGCCTGGAGCGTGTC
CTTTCCAAACCAAAACCATCTGAATGTAAGTTTGGGTTGCTTCCAGAATG
TGATCACGCTTTCTGTTTGTCCTGTATCCGCAATTGGCGTAGTAGTAGTG
CTCCAACTTCTGGACTGGAAATCAACAGTATTAATGCCAACACAGTTAGA
ACATGCCCTGTTTGCCGCAAACTATCATATTTTGTCATTCCAAGTGGTAT
TTGGTATACTTCAAAGGAAGAAAAACAGGAAATTATAGATAACTACAAGG
AAAGTTGCAGATTGATTGATTGCAAACATTTTTCTGGTGGAAATGGGAAT
TGTCCATTTGGGGCTGGTTGTTTCTACAAGCATACAGTGAGGCCTGGCTC
ATACACATGGGTACACAACAGGCCACCACACAACAGGCCGCCGCCACCTC
GTCGCAATCAAAACAATTTTGGTATGAATGATGTGTTGGAAATGCTCGGT
GAAGTTGATCTGTCAGGTGGAGAGTTTTATTCCATCATGAGGGACATGGA
TATTTTTGAGGGGATGGATCCATTCGAGATGATGGCGATAGCTGATTCAT
TGGCTGGTGGTTCGGCTCCTTGTATGGGTCCTTTTGATTCCAATGATGAG
GGGGACGACGAGTTTGATCTTTTTCAAATGGCTGCTTTGTCAGAGGCCCT
GGCTGATGGGGTGGATGATTTTGGCCCTGATGATTTTTATGATGAAATGG
ATCCTATGGATGCGGCCTTGTTATCAATGATGATGCATTCTCATATGGAA
GAAGATGACGAAGATGAAGAATACAGTGATGAACAATATTAG
>CarC3H43
ATGGTTGCCCAACAGCCGCAACTTCAGATTCAGACTCAGCAACCTACACC
TTCTCCTCAAGATGAAGCCTTGAAGAGAAACACCGATTGTGTCTACTTTC
TTGCATCTCCCTTGACATGCAAAAAGGGAAATGAATGTGAGTACCGCCAT
AGTGAGTATGCTCGGGTCAATCCGAGAGATTGCTGGTATTGGTTGAATGG
TAACTGCTTGAATCCCAAGTGTTCATTCCGGCATCCGCCTCTTGATGGAT
TGTTAGGAACACCACCGGCAGCCTCTGCTTCTGGACCTTCTGTACCCTCG
ACACAGCTTGCAACAACATCTGCAACACATGCTGCACCTTATAATTCTAG
TAAACCAGCTGTCCCTTGCATTTTCTTCCAAAAGGGGTTTTGCTTAAAAG
GTGACAGATGTGCCTTCTCGCATGGACCAAATTCTAACAATGGCAATAAA
ATAGCTAGTCAGGGCTCGATGATCAACCAAGGAGCTGAGAATCCAAGTTT
TAAGAAACCTTTTGGCGGCATTGAAAAACATACACAGGAAAAGAAAACTT
TCCAAGGAAATGTGGCAACTTTTGGAGGTGCTGAAGCTAAACCTGTCAAA
AAATTTGAAACTGCTCCACAGAAAAATATTTTTAAATTGGAGAAGCATGT
GCCGCCACCAACTGCAGGATTTGGTAATGAGGCTTTGAGATTTAAGACAG
CTAGCTCTCCACCACCGGCCAATGGGCCTAATGTAGCCAGGGCTAATCGT
GTGCTTCAAGCTCGTTTACCGGATGATCACAGTTTCCATAGTGGTAAGGA
CAGCGACGAGTTTCTCAGAGAGTCGTCTCCTGGGTTTGATGTTCTTGTAG
CTGACGAACTTAGGAATTCTGATTACTATCATGGGGAAGATGAATTTGGT
AAACCAAGAGGTCAAGATGAGAGAGGCCTAGACTCTTTGAATGAATTTGA
TATTGGCCATTCCGCTGATTATAGTTCAGCTGCTGATATTGATCGAGAAA
GATTTCGTGTGTCCCAAGGTTATGAGTCATATGATCACGTGCAAGAGCCA
TATGGCTGGGAACCTAGAAAGGCATCAGCTCATGCAGAAAGAAGGACTCA
TCACAGATCGGACAGTCCTGACAGTGTTGAGGTGTCAGATCTCAGACACC
GTTTATCCAAGCGCAGGAAGGGCAATGGTCTGAAATCTGTTGTCACTAAT
GATTATGCCCTTGAGAGACATGGTGAGGAGCGAAGTCATCGCTTCCCTCG
GAAGGATTCAGTCCACTTACCCTCGAATGAGAGATCCGTCAATAACCGTT
TCAGAGGCAGAATTACACTTCCACCAAATGGCGGTGATGGTAACCTAGAG
AGGGACTTAGACAGAGGAAGAATTAGGGGAAGGTTGTCATCTGGAAGGCT
GCAAGCCCCTCACGAGGGAAGGATCCAGGATAGATTAAGAGGAAGGTTAC
CGGATGATGAGAGGAGAAGCTTCAGGGGTCGATCAATCGGAGACAGAAGC
GGGTTTTCTGGGCCAAAAAGCCTTGCTGAACTTAAGTTTGGGAGGAACAC
TGAGAATAGGGAGCAACAGTCATTTGGAAAGAGAAAAAGCTTCAGGGATC
CCCAACAATCTGATGATGATGTACCATTTGAAGGTCCAAAACCTCTCAGC
GAAATTCTGAAGGAGAAAAAAGGAGTTGGAGCTGGTGCAGCTTCCTCCCA
GAGTAGCAAATCAGTCTATAATAAGAATGAAGGAATTACTGAAAACGAAG
CAGTGTTGGAGACCAAGGAAGAAGAATCCAAGATTCAGGACAATACTGAT
GTAACTCATGGTCAATCGTCCGAGGATGGAATGATATACGACGAAGCTGC
CGAAGATCAGGAATATGAAGGTAATGATCAAAGAGAGGAAGGAGACTATG
AATACGAGCAAGGTGATGAGGAATATGACTATGAACAAGTTGATGAGGGC
GAAAATCAAGAATATATGGAAGATGAAGATGGTGATGACTTTGCCAAGAA
GATTGGTGTTGTTCTTTCATAA
>CarC3H44
ATGGAAAATGCGATGATGAACAACGGCAATATGAAGGTTTCGAAGGTGAG
AAGGACTTTGAACGAGAACGTTTCGCCGTTGCAGGTCGAGTTGGATGATA
AGAGAGGACGCTATCTCCAATCAACGACGATGAGTCCAGGTTTTCAACCG
TACGCTGAGAACATCGATACCGGTTCGCCGCTCGCTCGATACTTCTTCGC
CGGATCTCCGATTTCCGGTAAATCCAGCGAGTCCTTCACTTCTCCGATTT
TCGGCTCCAGCAAATACAGATCCGCAAGAATGCAACAGTACTGCGCCACC
AGTTCAGGGAACAGTAGCTTCGGTTCTCGCGGTAGATTATCGCTCTCGCC
GCTTTCTTCAATTGAGAATATGGAGATTAAGCCACTTATGTCACCGCCGA
TGTACGGAACGCCTGTGAAGGTGGACGAGGAAGTTATTGTGATGGATGAT
ATTCAAGTGAGGCCAATGTCCGGAGGAAAGAACGGAAGATCTTCGTCATC
TTCCTCGAGCAGGGGCTCCGGCTCCTCGTCTTCCTCCTCGAAGAGCGTGT
ATAAGACGGACATTTGCAGAGCGTGGGAGGAATCTGGAAACTGCCGCTAC
AACTCCAAATGCCAGGTTCGTTCGCGCCATAACTATTATGAATAG
>CarC3H41
ATGTCGATGATGTTAGGGGAACCACCTCATCGCACAAATCCAACCATACA
CGTGCCACCGTGGCAAATGATGAGCGATTCAACGGCGGAGATCTTTTCAC
CTTTAACCACCAATGACGATTACTCTCCGTACTATTTGCAAGAAGCGCTT
AGCGCTCTTCAGCACTATATACCCTCCAACGAACACGACGACGATTCCGA
CTCAGACGCTATTCCGAGTCACGAATCGGTGGATGTTTACTCGTGCGATA
ACTTCCGCATGTTCGAGTTCAAGATTAGGAGATGCGCACGTGGCAGGTCA
CATGACTGGACGGAGTGTCCGTACGCTCATCCCGGCGAGAAAGCTCGCCG
CCGTGACCCGAGGAAGTTTCACTATTCCGGCACGGCATGTCCCGATTTTC
GCAAAGGAAGTTGCAAGAAAGGCGATTCGTGTGAATTCGCGCATGGAGTT
TTTGAGTGTTGGCTCCACCCTGCTCGTTACCGGACTCAGCCATGCAAAGA
CGGAACAAGTTGCCGCCGGCGAGTTTGTTTTTTCGCTCACACGTCGGAGC
AACTCAGGACTCCGACGCAGCAGAGTCCCCGGAGCGTAAACTCCACCGAT
TCATACGACGGTTCTCCTCTGAGGCTGGCGATTGAGTCTTCCTGTGTTAA
ATCACTTCCTTTCATGTCTTCTCCCGGTTCGGTTTCTCCGCCGGTAGAGT
CTCCACCGATGTCTCCATTGACATCTTCGCTTGGAAGGTCTTTTGGTTTT
GGTTCTGTGAATGTGAATGAAATGGTGGTTTCTCTGAGAAATTTACAACT
TGGTAAAATGAAGTCGTTACCTTCTTCTTGGAATGTTCAAATGGGATCTC
CTCGATTCGGATCTCCAAGAGGACCCGTGATCCGACCCGGATTTTGTAGC
TTGCCCACGACGCCTACACAGACGCCGAATCGCAGCGGTGTTAATCATTT
TGATCTTTGGGATCAGAGGTGTGAGGAGGAGCCTGCGATGGAGAGGGTTG
AATCTGGAAGGGACATAAGAGTGAAGATGTTTGAGAAACTTAGCAAAGAA
AATTCTCTTGATAGATCGGGTTTGGGTTCGGGTTCGGGTTCGGGTCAGGT
TGATGGGGCTCCGGATGTTGGATGGGTTTCGGAGCTAGTGAGCCCTTTCT
TGGGCTGA
>CarC3H42
ATGAGTGGAAGTTGCAGAAAGCTATCTTCAAAGTGGGATTCAGGAGATGA
ATCTGAATTTGCATCTGAGAGTGTTACTAATAGCAATAATTCAAGGCGGC
CCTATTTGGCAAGTAATGATATGATAAAACCCAGAATGGAATTTTTAAGC
AAGGAACCTTTTTCTGGAGGCAGAGGTTCAAATAGGGATGATGTTAGGAA
TGAAGACTACAGAGTTTTTGATGCAACAATTGCGCAGGGCACTGATGGAA
GTTACGATATGGACATTTCTCCAGGGTTTGAGGAATGGAAAAATAGGAAG
CATGGTCAGTCTGCAAAAGATGATTACGGCAGTGCCATGTCTAGGAGAAG
TAGGAGTCATAGCCGGAGCCCTCCGCGTGGTTTTAAGTACTCAGCTGTTG
ACGAAAGGAACAGAACAAGGGCTGGCAGAACGGCACAACCTTGTAGAGAT
TTTGCTGTTGGGAACTGCAGAAGAGGCAGCCATTGTCATTTCCTTCATCA
CGATAATCAAAGTTATGAGGATAGCAGGGAAAGTAGACACAGGCAAGATG
GGCCTAGATATTCTAATTCCCGGGAGAGTGGGGATTATTCTCTTGCAAGT
CAAAGATCTAACGAAGCTTGTATTAATTTCGCAAAGGGAAGGTGTAGAAC
GGGAGAATCATGCAAGTATGTGCATCATGGCAATTCTGATGGGTTTGACA
ACAAAGTTTCAGCAGATGAATCATCTAGGCAAAGGGAAATTGATAGAAGA
CGCTCAGATAATTCATTCAAGCAGGGTGGGCAGCATTATCCAAACCACAG
TGGTAACACTCCTTGCAAATTTTTTGCTTTTGGGAATTGCCGGAATGGTA
AAGATTGTAGGTTTTCTCATGATAGGCAAGCATTTACGAGCCCTATTGGA
AGATTAAGGGATGATAGGTCAAGGAGTAATCAAGGTGAAGATCAGGTGTT
GGGCAGACCAAAAATAAGCGATTCAGTAATTCCTAATGGAAGGCCAAGAG
ATGATAGATGGGGTTCAGATGGCAGCATGGCTGATGTTGGTAAAGTTTGG
GATGGTCCAAAGCAGAATGATTTAGTTGCTGTCTCTGATACTGCAAAGAT
GGTTGAGGACAACAAAAATGGAATAATAGGCGCCGCAGAACCTGGATTTA
TTGCTTGGCCAATGAGTGATAGACGGGACCATAGCTTTGACAAGAACATA
GTGCATAATGAATCACCATTTTCAATTGATAAGAAGGAAGGCAACTGTTC
GAAAGCAGAAAATGCAACTGACAACATTCTCATTTCCCAGTCAGTAGGTG
GAGGCATTTGGCCCGGTGACGAAACAATGTCACCTGATTGGAATTATGGT
GCGAGATCTTCCAGCCATGTTAACGATGAACATGGGCAGAATAAGCAACA
AGTTGCTCCAGGACAAGGACTAATTCAGAATTCTCAAAATATATCTGCTT
CCCAGGTGGTGGGACAGAGTCAAACAACAGTTTCCATTGTTACTCCAAGA
GCAAGAATTATTGAAAGTATACAGAACCAGGAACACTCCACTGAGAAAAA
TTACATTGTAGAACCAAATACCATGAATGCAAGCCTTTCACAAATTAGTT
CAAGAAATACTCCAACTCAGAACGTAGTCAGCAAAGAACAGCTTGCTCAA
CTTAGCTGCCTCTCAGCATCTCTCGCACATATCCTCGGAACAGATCAGAA
GCTCCCTCAACTTCATTCTACATCAAATTCTTATGACGCAAAGGACACTC
TCTTTGGAAGCAAAATTGAAGGGTCTGGTGATCCTGTTTCCTTGACATTC
ATCAAGCCAGATCCTGCTATTGGATTGAAGCAGTATGATACAATGTGTGA
TAGTATGGGGCCCAAGAATACTAATGCAAGTGTGGTCCCTCCAACCTTTT
CTCCTATAAAGATTCCAAAAAATGCGGTTGAGATTCCACCACAGTTATCA
AACCTGGGACAAAGTTTTGATGATTCTCGTAAAACTGCCATTTCAGAAGA
ACCACATGTAAAAAATGAACATTTATTTCATTTACAGCTATGTGAAAACA
TTAAGGTACAAAATGAGACTAGCAAAATCGTAGCTGAAGAAAAGCCAAGC
TCTCAGTCTGAAAATAAAATTACTAAAGAGAATAGTCCTTTGGGAAACAT
GGACCAAAATGTTGGACCTGAGGACGCCAAGAAAACAAAGGATGCGAAGG
GGACTCGTGCATTTAAAATTTCATTGGTAGAGCTCATTAAAGAGCTTCTG
AAACCAACATGGAAAGATGGGAAAATCACCAAAGAAGATTATAAAGCAAT
TGTGAAGAAGGTTACTGATAAAGTGACTGGCACGGTACAGCGGGTACATA
TTCCTCAGACACAAGAGAAAATTGACCGTTATTTATCAGTTTCGAAACCA
AAGCTTATCAAACTTGTACAGGCATATGTGGAAAAGGCTCAGAAGGCGTA
G
>CarC3H46
ATGAAAGATGTTTGTAGAAACTTCCAGCGAGGCAGCTGTAGTTATGGAGA
AAGGTGTAGATATCTTCATGTACAACAACAGCCACAGCGAAAATCTAATA
ATGTTAATGGTTTTGGAGGACAACCCAATTCTCAACAGCACCCAAATACA
AACCCTTTTGGATTTGGGTCTGCCTCTTCTGCCTCACAGCAACAGCAAAA
GACCAATCCTTTTGGTTTTGGCAACCAAAACACCAACCAGTTGAATGGGA
AACCAAACCAATTCCAGCCTTTTGAAAACAAATGGAGTCGATCTTCATCC
AAACCCCAGAATGGCACTCCACGTCAATCTGATAACCATTCCCAAACGGT
GAATCATAAATGCACAGATCCCGAGGTTTGCAAGCGCCAGATTGCAGAAG
ATTTTGAGCAAGAGAAACCGCTTTGGACACTTACATGCTACGGTCATTGC
AAAGGTGCTCCTTGTGACATTGTTGGAGATATTAGCTATGAAGAACTACG
GGCAGCGGCTTATGAGGATGCTAAGAATGGAATGAATTTGCAATCAATTG
TTGAGAAAGAGAGAAACATACTAAAATCCAAATTGGTTGAGTTTGAAAAA
CTACTTTCTGAACCCTACAAAATGCCTCTGAATTCTTCTATTGACATCCA
AAAGCACCAATCTAATGGAGCCAATGCAAATGCATTTTCACTAGCCACTC
AAAATAATGGTCCTTTAGCAGTCTCAAGCTTTAGCCAACTGGGTGCTTCA
ATGAACACTGGTTTTGAAAGGCCCGCTGCTGCACCACTAATGGCCACTCC
AGTGCAGCCTAGTTCCTTTGGAAATGGAGGAAACTTTTTCACATCCAACA
CAGAAAATCTATTCGGCAGTGGAATCTTGGGTGGTCAAAGCACCCCCTTT
TCTACACCAGCGGAGTTGACAATGTTTCCAGGTTCAACTTCCCAGCCCCA
ACAACCATCCTTTGCGTTCAATAACACTAGCTCCACTACAATGCTTCCGA
CAGCATCAGATGTTCTAAATACGTCCCAAGTGGAGAATGTGTCCGGAGAT
GTCAGTATCTGGTTAAAGGAGAAATGGAATCCTGGAGAGATTCCGGAAGA
AGCTCCTCCAGATAGATTTGTTCGGTAG
>CarC3H45
ATGAGCGGAATACTTTGTGAAGAGCAACAAAAACTTCTCCTTTCCTTAAA
AAAATCTCTTACTCTCAGGGACAAAATCGACATTGACAATACTCCACCAA
GGAAGCTACTCGCTCGCCGACAACCCGCCGCCGACATGCTTCCCGACGAA
GACCCATATTCCTCCGATCAATTCCGTATGTACGAATTCAAGGTCCGGAG
ATGCACCCGAAGCCGAAGTCACGACTGGACCGACTGTCCCTTCGCCCATC
CCGGCGAGAAGGCCCGCCGTCGCGACCCCCTGAAGTATCAGTACTCCGGC
GAGGTGTGTCCTGATTACCGGCGCGGAAACTGCGAACGCGGCGACGCGTG
CGAGTTTTCCCACGGCGTTTTTGAATGCTGGTTGCATCCTTCAAGGTACT
CCAAGAATATGCATGTGCTTAATGAGCTTATGCGTTCAATTGAATTGGAG
AGTGCTCTGAATTCCCCTGTTTCTGCTACCAAATTGCCTTGGCTTGATGT
TAATGTTTCTGATCAATATTCTCCTTTTGGCTGTGAAGATCATAGCCAGA
ACCATGTAATTGATGTTTTGCCAACCATGAATTGTGGAAAATATTATTCA
AGTGATGATGCAGAGTTTGTGAGGGAACAGAGGAAGGTGGTTGGTGATGA
TGATGTCATAGCAGTCCCTGATTTTGGGTGGGTCAATGACTTGCTCATGT
AG
>CarC3H48
ATGGATATTTCAGAGTGTACCGGGATTGTTTATGAGAAGATTCTAAGATT
TGAGCCAGAACATGCTACAAAGATCATTGGCTATATCCTAATGAAACATC
ATGGTGAACAAGAGTTAGCTAAATTGGCTTCATCTCCTGATTATTTCATC
TATGAAGTGGTCCTTGAGGCTAGAAATGAGCTTCAATTGTTCAATGCTAC
ATCGAAAATGCTTCCGATTCAGCCACCAAGTTATTTGCAGTCTCACACTT
CCTATTACCATATGAATTCTGCTAATGATGGAAATACTAATGAAGATCTT
ATGGGCACATCTTACTTGGATTCTATCGTTGAACTTCATCAGCGTCTCGA
ATTGCTCCATTCGGTGAATCGTCGTGTGAATTGTCGTGTAGATGGTTTGA
ATTGTGTGAGAACTAACTTAGAATATGCTTCAGCTGTTTGCAATTTGAAT
AGAAAAAATGGTGGAAGGTTTTTCAACATGTATGAATATCCATTCAAGAC
CTGTCATTATTTCAACAAAGGGTTTTGTAAGAATGGAAATTATTGTAAGT
ACTCCCATCATGGAAATGTTGGTTCTGAGATGTATGGAAATGATGCTGCT
TACGATGAACAAGCGATTTCGCCTAGATCATTGGCGCAATTAGAGTCTGA
AATCGTCGAGCTTTTGAAACAAAGAGGAAGTCCTATTTCAATTGCTTCAC
TTCCAATGGCATACTATGATAAGTATAGAAAGGTATTACGTGCAGAAGGT
TATCAAGCTGGCTCAGGTAAGTCTGGCATCAATTTAACAAGGCTTCTTGC
TCAATTCAGAAATAGTATTCGGCTAATTGACAGGCCTCATGGACAGCATG
CAGTTGTTCTCGCCGAAGATGCTTCGAAAATCATGGGAAAGATAGACTGT
CAAAACATCAGTGCATCACAACAAATATACTTGACATTTCCTAGGAGGAT
GTATCAAACTACTTTAGATGTAAGGATTCCATGCCAGCAAAGAAGAATGT
TTGGATTTGTTACATTTGTTGATCCAGAAACTGTTAAAATGATTTTTGAA
AAAGGAAATCCTCACTATGTTCATGGATCACGTGTTCTTGTGAAACCTTA
CAAGGAGAAGCCAAAACTTGTTGACAGGAAATATCCATATAGAGTTGAGC
ACCATGTTTGTTATTCACCGCGCTACTTACAGATCAACGCTGAAATTCCA
TCAAGTGCAAGTAGTTGCGGCGATACTTACTATCAGAGCGGATTTGAAGA
ACTTGAATATCAGAGAAATCGTCTCGCAGCGTTACAACTGAGGCAGAATT
TCTATACTGCACCTCGTTTACCTGAATCCAAATCTTTAGATGATCATGTC
AATGTTCAACGTGTAGAATCGTTTAGCTATGCACAAAACGATAAAGTCGA
AAGCAGTGATACCAATAAATCTGATCATAAATCTGATCATGACAGCATCG
AAGGAATTCATCTCCCAGATAACCCATTCTCATTTTGCTATGAAGTAGAT
AACGGACTTTCAACGGTTATTTAG
>CarC3H47
ATGGCGGCCAATGCTGAACTATCTCCCTCTAAAATCCTAGACACA
ATCAACGTTCAGGATTCAACCCTCGAACCACATCTAACGGCTCCGCAAGACGCCCAAATTAACGAAGTAA
AAGACGACGTCGTACCGACCGAGAAACGGAAGAGAGACGACGCCGACGGCAACGATAACGACGAAGCCGA
TGGCAAGCGTTCTCTCCACCCGATGTGGAAAACCAGTATTTGTTCCTACTTCAGGAAACATGCCACCTGC
CACCACGGAGACGCCTGCCGTTACGCACACAGCGAGGAGGAGCTCCGGCCTCGTCCGGACAACACGTGGG
ACCCGACGTCCGAGCGAGGGAAGAAAAAGGCTTTGAAATCAGTAACTGGTGAGAAACTTAACGTTACCGA
CGGGGTGATGATGACAGAGCTCGTTGATGAAGTTGATGGCGAAGGAGGTGATGATGGTTTTGCATCTAAC
CAGGCGCTCAGCAAATGCTTAGTGCACTTGCCGATGAAATGGAGCTCTGAGAATTTGAGGAATTTCCTCA
ATGAGCAGGGTATACCTTTTAAGCATGCCAAGACAAAGAAAGGAATGGCAATTGGTTTCGTTACTTTTGA
AAATGAAGAACAAATGAAAAGTTCGTCAAAGGATTTATTAGGAAAACAAATTGGCAACAAAAAGTTAGAG
GTAGCTGATGTTATTCCTCGATCATTTGAGAAGAAAAGTAACTCCAATTCAAAAGCAAGAAGCTCACGTG
AAGCTGTGACTCCTCTTGCTCATATGTCCTATGCTGATCAATTGGAACAGAAAAAATACTCTCTAATGCA
GATTCTCAAAAAACTTCCTAGAAATGCTCGTAAAGCTTGTCCAAATGGCGTTCCTCTTCCTGAATGGATT
CTCACTCACATTTCCGCAGGTGGTCTTCCATGCAATCTAGAGGGTATTATTGAATCACCAATTGTAAATG
GATATCGTAATAAGTGTGAATTTTCAGTTGGATATTCCATGGAAGGCAAAGCAACAGTGGGCTTCAGTCT
TGGAAATTTTAGGGAGGGTGTAACAGCAGTTGAGGAAGCAGTGGACTGCCCAAATATTTCTACCATTGCT
TGCAAATATGCTGCTATCTTTCAAGAATTTCTACAGCACACTAATTTCCCAGTTTGGAACAGATTTAAAA
ATTGTGGATTTTGGCGTCAATTGACGGTTCGAGAAGGGAGGTCAAATGGGAATGTTGCCGATGCTGAAAC
TTTTGACGGTATTGCAGAGGTCATGATTATTGTGCAGGTTTCTACTGCAAGTTTTGATGATGCACTAGTA
GCCGCTGAATTTAAAAGGCTTGCTGAGTCATTTGTTACAGGAGCTACCTCTCATTGTCCAACTTTGCCCC
TTACTGCTTTGGTTGTTCAGGATCACCAAGGAATATCCAACGTAGCACCATCTGATGCACCACTGCATTC
ACTTCCCATAGCAGTTGGTGATCCTGAGAGGGATGAAAACATCAGTGCTGCAGATGTGAGAATCCATGAT
TATATCAGCAATCTCCAGTTCTCTATATCTCCAACCTCATTTTTTCAGGTTAACACGCTTGCTGCTGAGA
AATTATACTCCCTTGCTGGAGATTGGGCTTGCTTAGGTCCAGATACATTGCTATTTGATATATGCTGTGG
GACAGGAGCAATTGGCCTTACATTAGCACATCGTGTTGGAATGGTGATTGGGATTGAAATGAACGCTGCT
GCTGTATCTGATGCTCATAAGAATGCTGAGAATAATGGCATAAAAAACTGTAAATTTATCTGTGCAAAGG
CAGAGCAAGTTATGGGATCTCTGTTAAAGGAATACCTTAATGTGCCCAAGGAACAAGTTGATGATCCTAA
TATCTCTGCAAGTGTTAATGACATGCCTGAAGATAGTGCCTGCCCAGAGCCCGGAAATGGTGAAAAGGCA
TCTAATTCTTCTGAAAATAATAATTCAGGAGTTGAAAATGAGGTTCCTAAGGATAGCACTTCCGAAAATG
AGAATACTTCCATGCAACAGTTCAAAAATGTTGTTGCCATTGTTGATCCTCCCCGTGCTGGACTTCATCC
AACTGTGATTAAAGCTTTAAGAACTCATACACACCTGCGGAGGCTCGTTTATATATCATGTAATCCTGAA
AGTTTGGTGGCAAATGCTATTGAGCTTTGTACGCCATCCCCCGCCGAAATTGAGAAAGGAAATAAAGACA
ACAGAGGATGGAGAAGGATGAGTAGTGCTGGCCTAGCTCGGCATAGGGCCAAGTCTATGCCCATTTCAGA
GGCCTTTAAACCCATAAAAGCCATGGCTGTTGATCTTTTTCCACATACTCAACATTGTGAATTGGTTATG
CTTCTTGAGAGGTAG
>CarC3H49
ATGGCCCCTAGAATCCTACTCTGCGGCGACGTGTTTGGTCGCTTCAACCA
GCTCTTCAAGCGCGTCTCATCGGTTAACAAATCGGCGGGTCCATTCGACG
CGCTTTTGTGCGTGGGCCAATTCTTCCCCGACTCACCGGAGCAACTTGAC
GACTTTATGGCATACATCGAAGGTGGCTCCCACATTCCCCTCCCAACTTA
CTTCATTGGCGATTATGGCGTCGCTGCCCCTAAAGTTTTGTTGGCGGCTT
CTAAGGATTCTGCTAACCGCGGTTTCAAGATGGATGGCTTGAAGGTTTGC
GATAATTTGTATTGGTTGAAAGGCAGTGGCAAATTCAACCTCTTCGGGTT
ATCTGTCACCTATTTATCTGGTAGGAAATCGTCGACTGTTCAGCAGTTTG
GAACTTACAGTCAAGACGATGTCGATGCTTTGCGTGCAATAGCCGAAGAA
CCTGGAGTTGTTGATTTGTTCTTGACATATCCTTATTCTACAGGCAGCGA
TTCAACCATATCAGATTTAGTACAAGAGATTAAACCACGCTATCATATTG
CAGGTTCTAAAGGTATTTACTATGCCCGCGAACCATATTCCAATGTTGAT
GCCGTGCACGTTACCCGCTTCATAGGGCTTGCGTCTGTTGGAAATAGAGA
TAAGCAGAAATTTATTCATGCAATTTCTCCAACACCTGCATCCACCATGT
CTTCCACTGAGATTGCCATGAAAACCACAAATACCACCTTATCACCATAC
ACATCTGCGGAGAAAAAAGCCTCTCCAAATGATACTGTAAAGAGATCCAG
TGATGGTATCTCTGATTCTCAACATTGGAGATATGACGTTTCACAAAAGC
GACAGAAACATGAAGCTGGCGATAAAATGTGTTTCAAATTTGTATCTTCT
GGCTCTTGTCCGCGAGGAGAGCAATGCAATTATCGACACGACACAGATGC
AAGGGAGCACTGCATGAGAGGTGTTTGTTTTGATTTTTTGAACAAGGGAA
AATGTGAAAGGGGTCCAGATTGCAGCTTTAGGCACAGCTTGCAGGATGAA
GGTGATAGGGATCCTTCCAGGAAGCGTGGATCCGAAAACACTAGGCCTAG
CAGATCAAGAGAATGTTGGTTCTGCTTGTCAAGTTCCAATGTGGAGTCCC
ATTTAATCATAAGTATTGGGGAAAATTACTATTTAGCACTAGCTAAAGGT
CCGCTTGTTGAAGACCATGTGCTGATACTACCAGTTGAGCATATGCCAAG
TACCTTATCTCTGTCTTCTGAATCTGAAGTTGAGCTCTTAGGGTTTCAGA
ACAGTCTCAATAGATATTACAAGAACCAAGAAAAGGAAGTAATCTTTTTT
GAGCTGGCTTCCATACGTGGCACTCATGCCAATCTTCAGGTCATTCCCAT
TCCATCTCCCAAAGCATTTTTGGTTGAAAAAGCGTTCAATTTAGCTGCAC
AAAAGTTGGGATTTAAATTTGTGGTGAAGAAATTCGATAGCATTTCCGAT
GGAAGAAAGTTTTTGAAGACACAAATTGATGGGAATTCAAGCTTGTTCTA
TGTTGAAGTCCCAGGAGGCACAATTCTGCTGCATCATGTTGAGGAGAAAG
AGATATTTCCTGCCCAATTTGGACGTGAGGTTCTGGCGGGGTTGCTTAAT
ATGGCAGATAATGCAGATTGGAGAAATTGCAAACATAACAAAGAGGAAGA
GATGAAAATTGTTGAAGATTTCAAGAACCGATTTCAAGAATATGATCCAA
GCCATTGA
>CarC3H52
ATGACTTTTCCGGACAACATTCCAACCTTTAGGATGTCACCGCCGCATTT
CGCCACAAACAGTGATGTCATTGAAGTGAGGCCTCAATTCCCAATGAACA
ATCAACACTTTGATCAACCCCCTTCATTCAAAAGGGCAAGAATTTCTGAC
AACAATCATCCTCCAAGGATGATGGTTCAGCCTCCATCAAACAAAGGAAC
AAGCCACATTTTCTTCAAGACTCGAATTTGTGTTAAGTTCAAGCTTGGTA
GTTGTAGAAACGGTGAAAATTGTAACTTTGCTCATGGGGTTGAAGACATA
AGGAAGCCACCACCAAATTGGCAGGAGCTGGTTGGTTCGCGCAACGACGA
ACAGCTGCATGCGTTGGTGGCGGGGAATTGGGATGATGATCAGAAAATCA
TACACAAGATGAAGCTGTGCAAGAAGTTTTATAATGGTGAGGAATGTCCT
TATGGTGATAAGTGTAATTTTCTTCATGAGGATCCTGCAAAGTTTAGGGA
TGATTCTAGGAATTCAAGAGAGAGTACTACAATAAGCATTGGGACTAATG
GTTCCCCTAAGTCATATGGGGATGGTACTAATAATTTGGATGGGAATAGG
GCTGTCAACAAGCAAACAAAGGGAACTTATTGGAAGACTAAACTGTGTCT
CAAGTGGGAACATACTGGGCACTGTCCCTTTGGAGATGATTGTCACTTTG
CTCATGGACTTGAAGGCAAAGCTGGTTCTAGACAAGTAGACAGTGTTGTT
GATGGCAGAAGGCCAAAAACCCGGCGATATAAACATGCCATTACAGCCTT
TGTCACTGCCATGGCAGGCATTCTTTCACATGCCATTACAGCCCATGTCG
CTGCCATGGTGGCATTCCTTCACAAACTGCCTATGGCGGTTGTCCAAAAA
TTTGCCGCGACATTCTGCCATTGCCGCCATTTATCATCACTGGTTCTAGA
TGGCTCTTTTCTTCGTACCCTAACGGGTGTTGTACTCGTACCAGAGTTAC
AAGCTTTTGGTGGGCGCGTCGAAGCTGAAATTGCGGGTGCCGTAGCAAAT
TCAACAAAAGCTATCATCATTCCAACATCAGTTTCTGCCATTGATGCACC
ACCTACTACCTTAATAGCAAGTCAACCTGTGGCAAAGGAAGAGGAGCAGA
CTAAGAAGCATTTACTTCGGTTGAAAGTGAACAAGAAGATCAATCGTATT
TATGGTGATTGGATCGATGATTTACCGCTTGTTCTTCACAACTTACCAAG
TACTGTGGAGACCTGA
>CarC3H51
ATGGACGAAGATTTGCTCAAGCGTAACACCGATTGCGTTTATTTCTTAGC
TTCACCCCTCACTTGCAAGAAGGGGGCTGAGTGTGAGTATAGGCATCATG
AGATTGCGAGGCTTAACCCGAGGGATTGCTGGTTTTGGTTAGCGGGAAAT
TGTCTTAATCCAACTTGTGCTTTTAGACACCCTCCATTGGATGGGCACAC
TGGAGTGCCATCTGAACCTTTGCAATCTTCAGTACCTGCAAACAAGACAA
CGGTTCCTTGTTTTTATTTCTTCAATGGGTTTTGCAACAAAGGCAACAGA
TGCTCATTTTTGCATGGGCCTAGTGATAGCTTGCTCACTGTAAAGCCTTT
GAAGAATGACAATGGAAGCAGTAAGGCACTCAACTCAGAAAATAAAACTT
CATCGGGAAATATAACATGTGTAGCGTCAGCACCAAGTGAAACACATTTT
GACCGATCTTTATCTGTTCCAAAAGCTTTGTCTGATTTTAAACTTCAGCC
AAAGGAAGTTCTTCAGGTACCATTACCTGAAAATGTTAAACAGAAAGGTG
ATTGCTTGGAATTATCTGCCTCTGACTACAAAGAAACTGCTATGACTCGG
TCAAACTCTCTGTTACCAGATGATGGCGTTGCTCATAACATGTCTCATTT
AAGCACTGAGCAGAGTTCAGATGAGCAAATAAATAGTCATGTAGAGCCTG
AGGAGCGGTGGGAATCATCCCCTGGATTTGATGTTCTTGTTCATGATGAA
TCTGGGAACTTGGGTTATGAGGATGATTCTGAATATTTACCAGTGCTTGA
TATGAATGAACAGGAACTGAATGAGCAATACTCGGGGTATGAATTTAAAG
ATACAGTTGAGTATGATACTCTGTGCTCAGACACTGATATTCTATATGAA
CAGGGAACATGTGATGATTACAGATGTTTCGATAGTGATTTTACTAATGC
TAATGGAAGAAAAGTTTGTGGTTATTCCAGAGAGATGGTTGTAGATTCTA
TATTTTCCAGGAAAAGGATACGGATGTCAGCCGCTGAGATGTCTGATTGC
GACTCTGACTTAGATCTACGCGACCATCTGAGGAGACGAAGGGAGGGCAA
TGTTCCTCCTGTCACAGGCTTCTTAAGAAGACATGACTTGCCTTCTTTGA
TGGTTCGAAACTCAGTAAGGCATCAAAGACAAGGCACTGGTCAGCGGCAA
AATAGAAGATTAACATCACAATTAGAATTTAGTTCGATGAGAGAGGTTGA
AACTCTATCAATTGCCAACAAGGAAAGGTTTAGGCCTTTCCAGCAAAATA
GGCCAAGAAAGCATTATGGAGAAAATCTAGATAATCGGCCATTTCTTTCT
TCTATGGTATCCAGGAAACCAGTTGTGAAGCAACAGAGATTTATTCAGGA
ATCCACTACATTTTCAGGGCCCAAGACTCTTGCAGAAATAAAAGAAGAGA
AGAAGAAGAAGAAGAAGGTTGGTGAAAGTTCGCACCGTGAAAGCATATCA
GCTGGTTTCCAGGATCCCAAACCTCTGAGTGAAATTCTCAAGGACAGAAG
AACCATCGGTTGA
>CarC3H50
ATGGAACGGTACGGCCGGACTAACGAAGGGTCGCAGTCTGATCCGACGCC
GGAATGGAACGTCGGTGGAGGAGATACAACTCTTGAAGCAGGGTATGGAT
TAGTTGGTGGTGAATCGTATCCTCAAAGACCTGATGAAGCTGATTGTATC
TATTATTTGAGGACAGGTTTTTGCGGTTATGGTTCTCGGTGTCGGTTTAA
CCATCCACGTGACCGTGGCGCGGTTATTGGAGCTGCTAGGATTGCAGGGG
AGTATCCTGAACGAGTTGGACAGCCAGTGTGCCAGTATTATATGAGAACG
GGATCATGCAAATTTGGTGCATCATGCAAGTATCACCATCCTAGACAGGC
AGCAGGCACTACTACCCCTGTCTCGCTAAATTATTATGGATATCCATTGC
GAGTGCCTGCGGGTGTCCAAATGCTACCACCGTCACCAGTTCCCCAAGTT
TCACCTCTCCCTATGCCAGTACCTTCACCAATTTATCAAACTGTACAGCC
TCCGTCCGGTCCTTCATCACAACAATACGGTGTACTGGTTGCGAGGCCAC
CTTTGCTACCTGGCTCATTATTCCAGGGCCCCTATGGACCTATGGTAGTG
TCCCCCACCATGGTCCCCTTTCCAGGCTGGAGTCCTTATCAGGCTCCAGG
GGGAAGTCCTGTACTTCCTTCGAGTACTCCATTGAGTGTTGGTTCAACTC
AGCTTTATGGGATAACCCAGCTACCTTCACCAGCAACTGCTTATACTGGA
CCTTATCAATCTTCTGGTTCCTCAACTGGTCCTTCCGGCAGTATTCAAAA
GGATCACTCATTACCCGAAAGGCCCGATCAGCCAGAATGTCATCATTACA
TGAAAACAGGGGAGTGTAAATTTGGTTCTTCATGTAGATACCATCATCCA
CCGGACACGGGTGCACCAAAAGGGAATGTGAACCTTAGTCCTATCGGTCT
TCCTTTGCGCCCGGGGGCACAACCCTGCACTCATTATGCGCAGCGTGGAA
TTTGTAAGTTTGGTCCGGCATGCAAATTTGATCATCCTATGGGATCCCTG
AGTTATAGTCCATCTGCTTCTTCACTGGCCGATATGCCAGTTGCACCATA
TCCTGTGGGTTCCTCCATCGCTACTCTTGCCCCATCATCCTCATCATCCG
AGTTGCGGCCTGAACTTGCCTCAGGATCCAGCATGGAGTCTGCTTCATCC
AGAATGTCATCATCAACGAGCACATCGACTGCGTCAGTTGGCCTGACTTT
GTCGACTGTTGGACCTGTTTCTCAATCAAGTATCCAGCCATCTGCTCCAA
GTTCCAGTTCTTTAGCAGCTCCCAGTGCCACCACAAGTAGCACTGTCTCT
CACACCTCAAGCTAA
>CarC3H53
ATGGATTATAGCAGAGACGGTAACGTCGTTCAAATTATCACCGCCGGCGG
AGGCGGCGGCGATAGCTGGTCGAGTGACCAAGCGGATTGGGCAACGGAAG
ATGAGTATCGATACTGGAACGGAAATGAAGCCGGCGAAACAACGCCGTCT
TCGAATTCAAATTGCGACCAACCGAGACAACAGAGGTCGGGGAGCGAGCC
GCCGAGCAAGAAATCGAGAAGCAATTCGCAGGACAACGGTGGCGGAAGTA
ACGGCGGCGGTTCGAATCGGGCGAAAGCTATTGGGAAAATGTTCTTTAAG
ACGAAACTGTGCTGCAAGTTTCGTGTGGGGACGTGTCCTTATGTAACTAA
CTGTAATTTTGCTCATAGTGTTGAGGAGCTTCGGCGGCCGCCTCCGAATT
GGCAGGAGATTGTGGCGGCGCACGAGGAAGAGAGGTCTGTGTTTATGAAT
GAGCAGCCAAGGGAGGAGTTTCAGATTCCAACCGTGGGGTCTTCGACTTT
TGTTGGGGAGAGTATGAATCAGAGGTCTTATAAGGGTAGACATTGTAAGA
AGTTTTATACTGAAGAAGGTTGTCCTTATGGAGAAAGTTGCACTTTTCTT
CACGATGAACAATCGAAGAATCGTGAAAGTGTTGCTATTAGTTTAGGTCC
TGGTGGTTATGGTGGTGGTGGTGGTGGTAGTGTTGGTGGCGGTGGAGGTG
GTAGTACTGGTAGCGGTAGTGTTGGTGGTGGTTCTGCTGCTGCTGTAGGG
GGGAATGGTGCTAATTTGAAACCTTCAAATTGGAAAACTAGGATTTGTAA
TAAGTGGGAGATGACAGGGTATTGCCCCTTTGGGAACAAATGTCATTTTG
CTCATGGTGCTACAGAATTACACAGATATGGAGGTGGGCTTATGGAAGGA
GAAAGCAGAGACACTGCATCTGCTGTTGCGTCTGAAGCAAAACAGGGAGT
ACCTTCAAAAACTCATGCTGATAATGTGGTTGCATCAACTCCTCCGATTG
CGCATTCTGATGTTTATCATATCGGTGTCCCTTCGCAGAGGCCTTCCATT
GTGAGTCAGAGACCAGGACAGAGAGCTCATCAGAAGTGGAAAGGTCCGGA
TAAAATCAGTAGGATATATGGCGATTGGATAGATGACATCGAATAG
>CarC3H54
ATGGCAACCAACGATTCAACGATGGAGTTTCACGAAATCAGCAGCGAAAC
TGAAGAAGGATCCAACCTCAGTTCAGAATATGACGACGATTCAGAACAAG
ATCCTGATTACGACATGCTCGAAGAAACCCATCGTAGCTTCTCCAATCTC
TCACTCAGAAACAAGGCAAAAAAGCGCATAGTTGAAGATAAGGGTCTGGC
TACTACTGAGATAAACTCAGAAGGGATAGAGATTACTGCATCATCTCTAG
ATGATGAAAATTCTGAAACAGTTCAGAAAATAATAAAGGCGGGTCTGCTA
GAGAAGTTGAAAGTGGATGAATGCAAGATGTATTTGAAGAAGAATGGTCT
GAGGCTAACAGGGAATAAGGACACACTTATCCAGCGTATAAAGGAGCATC
TAGAGATTATAAATGGTGGAGGGGAGAAAAAGTACCCACCTCAGAGCTTT
GTGTTGAATTGTAAAGGTGATGCATGCACTGGTGATGTTGTTTTGTTTGA
GCAAAATGTTTATGAAATGTTCAACATAGCATCCAGGAGTGCGAGCGGTC
CACCGTGCGGCAAAAGGATTGTTGCAGGCCGCATAGTGAAAGAAAGCTAT
GGTGCTGCTAAACAACAGCATACATTTACGATTGAAGTGCTATGGAGCAA
GGGAGAAAAGCCTCTCCCTCCCCTTCACCCCCTACTGATTAAGGGTCGAA
ACCTTTATAGGTTGAAGACTTTGAGACAGAAATGGGAGGATGAAGGGAAA
AGGCAGAAAATGTTAATGGAAAAACACTCTAGGGGAGACGTTGCTAGGGC
AGATAGGGAAGCAAGAATACAAGAAAAGGAGAGGAGAAAAACCATGAAGG
AAAATAGGATCTCCAAAAAGGATTCAGCAAAGAACCAATCCCAATCACAT
TCATGCATTGCTGCAACAAGGTCACAAAAGCAACCTCAAGAAACAACAAA
AGCATTCATTAATCTAGAAAAGCCACAATTTCCATCTCAACACTCAGTTT
CATCTGCGAATACAAGCATAGCAACACCTGCAATTGTAAATAAACCAGCA
GCTGTAACTGAACAGCGCAGCCGACCTATTGATTCTCGAACTGTTGCAAT
GGGATCCGACCAGTTCAGAAATTCAGGACAATCATCTTTTAATGCAAACT
ACTATAGTACTGACTACCATTGCAGAGACAAACCAACTACTTTTGTTAAG
ACAAACAATTTTACAGAGAGAAGCTATCAAAGGAAGCCTTTGGCAAGTAC
GAATCAATTGCATTCGCATGTTGCAAATGCGGATCACGTGCATATGTCGA
TCCCTAAGAGAGAAAGCTATCAGCAAAAACAGCCGTGTAGACATTTTGCC
CGGGGAAGATGCTATTTTGGAGATAACTGCAAATTCTTGCATGATTTGGG
ACAAAGGGAATGCATGAACTGA
>CarC3H55
ATGGATATGAAGGTTGCGAAGAATATTAGTACCCAACGAGTCATTCCAAA
ACCATGCCACTATTGGCTTGCTGGTAGATGCAACAGAAACCCTTGTAGGT
TTTTACACGAAGCAACACCACACACATTCACTGCCTCTTGTAATGTAAAC
GCTGGATATCACAGTTCAAGAAAGCGCCATTCCTCCTCTGAATCTGAGAA
GCCCCTTCCTAAGCGCAATTCAAAGACTGTCTTGATTAGAAAGAGTGGAG
ATGGTGGAGACAGGACTCCAGTTGCTGAGGCTTCTCAGAAACCTTCACCA
ATTATCTGCAAATACTGGATGGACGAAAACTGTGTTTATGGTGATCATTG
CCGATATTTACATTCGTGGTTTTACGGTGATGCTTTGTCCACATTAACAA
AGCTTCAAGGACACAAGAAGCTTGTTACTGGAATTACACTTCCAGTTGGA
TCAAACAAACTTTATTCTGGAAGTACTGATGGGACACTTCGGACATGGGA
CTGTCATTCTGGTAAATGTGATAATGTGATGAATCTTGGTGCTGAAGTCA
CGTCTTTGATCAGTGAGGGCCCTTGGATTTTTGTTGGTCTGCCAAATATT
ATCAAGGCATGGAATCTTCAGACTGCATCACAGTTTACCCTTGATGGACC
TAAGGGTCGAATCCTTGCCATGGTTGTTGGCAAAGATACACTATTAGCTG
GAGCAGAGGATGGCGTAATTTCTGCATGGAGAGTCAGCTCTGAACCCAGT
TCTTCTTTCGAAATGGTTGCCTCACTACATGGCCACACTAAATCTGTGGT
TTGCCTTACCATTGGATGCCGCAAGATGCTTTACTCAGGATCAATGGACC
AAACCATTAAGGTTTGGAATCTTGACACATTTGAGTGTACAATGACACTC
CATGGGCATACTGGCGCAGTCACATCCCTTATATGTTGGGACAATTTCTT
GTTATCTGGTTCATCTGACTGCACCATTAAGATCTGGGCTGCCACTGAAG
AGGGACCTCTAAAAGTGATATATTCACAAAATGTGGAAAACGTTGTTATT
GCACTTAATGGGATGACTGATGCAGAAGGCAAACATATATTGTTCTGCTC
CTGCAAAGACAATTCAGTTCGCCTGTATGAATTACCATCATTTTCAGAGA
GGGGTAGATTGTTTGCTAGACGAGAATTTGGATCAATAGAGATTGGTTCT
GGTGGACTATTCTTCACCGGAGATGGTACTGGTTTGATGACGGTCTGGAA
ATGGTTGGAAGATCCCAAATTGGCAGGATCCTCTTGA
>CarC3H56
ATGAAAACACTAACCATTGATACTGAAGATTCTTTTTCCAGTTTATTGGA
ATTTGCTTCTAACAATGACATTGAAGGTTTTAAGTTGCTATTAGATAAAG
AAGGAGCTTCTTCGATTAATGAGGCGGGTATTTGGTATGGTCGGCAGAAT
GGGTCTAAGCAGATTGTTCTTGAGCATAGAACTCCTTTGATGGTTGCTGC
TACTTATGGAAGTATTGATGTTATGAAGCTTATACTATCGTATCCTGAAG
CAGATGTGAATTTTGCTTGTGGGGTGAATAAAAGCACTGCCCTTCACTGT
GCTGCTTCTGGTGGGTCAGTTAATGTTGTTGATGTTGTGAGGCTTCTTAT
ATCAGCTGGTGCTGATGTTAATTGTGTCGATGTCAATGGAAATCGTCCTG
TTGATGTCATTGTTGTTCCTCCAAAGCTGCAAGGCATGAAAGCAGTTCTT
GAGGAACTTCTTTTGGATAATGCCTCTGATAATGGCTCTGTTGGTGACTT
CTCTGTACCGGTGTCTGTTAAGTCTTCTAGTTCCGGTTCACTTGAAAATG
GGACGGCGTTACCATACTCTCCTTCAGTGTCGCCACCTTCTCCTATGGCG
GAATTGAAATTTACTGAGAAAAAAGAGTATCCAGTTGATCCATCACTTCC
TGATATAAAAAACAGCATATATGCAAGTGATGAATTTCGGATGTTTTCTT
TCAAGGTTCGTCCTTGTTCCCGTGCGTACTCTCATGATTGGACCGAGTGT
CCATTTGTTCATCCTGGAGAAAATGCTCGGAGAAGAGACCCTAGGAAGTT
CCATTATAGTTGTGTGCCTTGCCCTGAATTTAGGAAAGGGACTTGTAGGC
GTGGAGATATGTGTGAGTATGCTCATGGAGTATTCGAGTGCTGGCTTCAC
CCAGCTCAGTATCGAACTCGCCTCTGTAAAGATGGCATTAGTTGTAATAG
AAGGGTGTGTTTTTTTGCTCACATTCCAGAGGAATTGAGGCCATTGTATG
CGTCAACTGGATCTGCAGTTCCTTCACCGCGATCATCTGCCACTGCTCTT
AATGCGATGGACATGGCTGCTGCAATGAACCTTTTTCCCGGTTCACCTTC
GTCAGTCTCTTCCATGTCTCCATCTCATTTTTCCCAGCCGATGTCCCCTT
CTGGAAATAGTATCTCATTCTCAAATGCTTCCTGGGCACAGCAAAATGTT
CCAGCACTTCATTTACCAGGAAGCAATCTTCAATCTAGTCGATTGAGATC
TTCACTTAGTGCTCGTGACATTCCACTTGAAGACTTCAATGTGCTGACTG
ATTTTGATGGCCAGCAACACCTTTTTAATGACTTGAGCTGTTTGTCACAG
CCTGGCCCTGGTTCTTGTCGGTCTAAGACACTAACTCCATCAAATCTTGA
AGAGCTGTTTTCTGCTGAAATTTTGTCAACTCCCCGATATTCTGACCAAG
CAATGGCTTCTGTTTTTTCCCCTTCACATAAATCAGCTGCTATGAATCAG
TTTAAGCAGCTTCAAAGTATGTTATCACCAATAAATACTAATATGTTGTC
TCCTAAGAACGTTGACCATCCTCTGTTACAGGCTTCATTTGGTGTCCCTT
CTTCAGGTAGGATGTCACCTAGAAGCGTTGAACCAATCTCCCCAATGAGC
CCCCGGATGTCTGCATTTGTGCAGCGTGAGAAACAGCAGCAACAGCTGCG
GAGTATAAGTTCTAGGGACCTTGGTGCCAACAATCCTACCTCAGTTGTTG
GATCCCCTACAAACCCATGGTCTAAGTGGGGATCTCCTAATGGGATGGCT
GATTGGTCGGTAAATGGGGACGAACTAAGTCGCCAAATGCGCAGTGCGTC
GTCTTTTGAACACACAAACAATGGGGAAGAGCCTGATCTGTCATGGGTCC
AAACCCTAGTGAAGGATTCCTCACCTGAGATAATTAAAGAGAAGTTTGCA
TCTTCTGGACCTATTGCGTCTGCTGATGGATTGAATTCCAATTCACAAAT
TGAATCTGTTGATCATTCTGTTTTAGGGGCTTGGCTTGAGCAAATGAAAC
TGGATCAGCTTGTAGTCTAG
>CarC3H57
ATGGGTTCATATGAAGCAACAAATGTGGTTCTCTCTAAAGTCAAAAACTT
TGACCCTGAAAATGCATCAAAAATCATGGGTTATATTTTGATGAATCTTG
AAGAATATGAATTAGTACGTTTAGCATGTTGCCCTGACCATGTTCTTCAC
AATCTTGTTGTTAGGGTAAAGACCCATTTGGGTATGACACTCTCAACACC
TTCTTCACCTTCTCCTCTTAACCCAATTTCAAGAATCACTTCAAATTCTA
CAAACCCATTTACAAAATCAAGAAACCCTTCTTCACCTTCTTCTAATGTT
TGGCCACCACCCTCTTTCCAAAAGAACCCAATTAGTCCAAAGTTTAATCC
TTTACTGTCTTTTGACAACAATAACATTCAAGGTGTTGGTGTTGGTCTTG
GTGGCTCTTGTTCTTCTTCTTTCTCACCAAGGGTTATTAATAATGGTGGT
GGTGGTGATTGTGATTTTGTTGATGAACAACAACTCAATGAGTATTTTCC
TTTTCTTAATGAGCCCTCTAATGGTGAGGATTTGGTGGATCCACGTCTTG
AAATGAATCTTGGGCCTCAGAATTGGATTTCTGGTAACAATGGTGATAAT
ACTCATAATATTCATAGAAGGAGTTATTCTGCAAATGATGCTAGTTTTGT
CTGTGAAGAAAGTGGATTAGGATTTGGTTTTAAGCCATGTCTTTACTTTG
CAAGAGGGTTTTGTAAAAATGGTGCCACTTGCAAGTTTGTTCATGGGGAT
TCAATTGATGCTAATACAGGTGCTATTGTTGGTTCACCCTCTAAGTTTGA
TGGATTTGAACAGCATGAAGAGTTCTTGAGGTTTAAGGCTGCTCAGCATC
AAAGAATGGTGGCTGCTTCACAACTTGCTGCTGGTGGAACCTCGCCGTCT
TCGTATGACAAGTACATTGATTTTCTGATGCAGCAGCACAGTGATAATCA
ACGAGCTGCGGCTGCAGCGGCGTTTATGATGGGCGAAGAATATTACAATA
TTAGTGGTCGAGGAAGGCCCGAAAGGAGTGACTTTCTCGCCATGGTTTCT
GGGGATAAGCCTAACTCCGCCTCACGACAGATTTATCTAACCTNCAAATT
TGGACCTGTCCAAGATGTACGAATTCCCTACCAGCAGAAGCGTATGTTTG
GGTTTGTTACCTTTGTCTTTCCAGAGACAGTGAGAATCATATTATCGAAA
GGGAATCCTCACTTCATATGTGATTCACGCGTGCTTGTTAAACCCTACAA
GGAGAAGGGAAAAGTTCCTGACAAGAGACAACAACATCAACACCAGCAAC
TGGAGAGGGGAGATTTTTCACCGTGTTTAAGTCCCTCCTCGTTTGACTCT
AAAGAACATTTTGATTTCCATCCAGGCAATCGGATGTTATTTAATACGCA
TGAGATCTTATTGAGAAGGAAAATGGAGGAGCAGGCTGAGTTGCAGCAAG
TCCTTGAACTCCAAGAAAGGAGGCTGAAGAGTCTGCAGCTTCCGGACTTC
AAGAATAATCCGATTAACCACCACCAGCGCAGTCTATCTGTTGGCGCTCC
TTTGGCTTTTCCTCATCAACTTCATGGTCATGTTAACCATGCAGGTCTTT
CTTCTTCTGATAACATTCATGGAGATATTACAGGCTATGGCGGCGGCCTC
ACTTCTACCGGTTCTTTAGGTGCTTCATTTGAGCCGCAGCAGCTACAGAA
AGACGTCGGTCCAACTTGCATTGATGCTGCCGCTACTGAGAGTGGGAATA
TGAAGGATATTGCAAAGTCAGAAGTCGAAGAACTCAACGCTAGAAATGTG
GAGCAAGCCCTTCCTGATAATCTCTTTGCTTCACCAACAAAAGCAGCCGG
AGATTATCGGACTGATTTCTCCCCACTGGAAGAGGTCAATGAGAGTACTG
CATTTTCATCCAACTCATCTCAAAAGTTAGAATCAACAACCGCCGCCACT
TCGGGTGACATGGCTTCCCTTTAA
>CarC3H58
ATGATGATACGAGCTAATCCAACGGTCCACGTGCCTCCATGGCCGATAAA
TGAAGATCCAATGGCTGAGATATATTCATCTTACTACGCTGACGATAGTA
ATGCCGGCGCCGGAGATTATTCTCCTTACTATCTACGAGAAGCACTGACG
GCGCTACAGCGTTACCTTCCGTCAAACGAGTTAGACGCCGATTCCGACTC
AGAGTTTCCCGGTCGTGAATCGGATTCTCCGGTGGACGCTTACTCATGCG
ACCATTTCCGCATGTACGAGTTCAAGATAAGAAGATGCGCACGTGGAAGA
TCACATGACTGGACGGAGTGTCCGTACGCACATCCCGGCGAGAAAGCACG
CCGTCGTGATCCAAGAAAGTTTCATTACTCCGGCACGGCGTGTCCCGATT
TTCGCAAAGGAAATTGTAAAAAAGGAGACGCGTGTGAGTACGCGCACGGT
GTTTTCGAGTGTTGGCTTCATCCAGCGCGTTACCGTACTCAGCCATGCAA
AGACGGTACTAGTTGTCGCCGGCGTGTTTGTTTCTTTGCACACACACCGG
AACAGATCCGTCTCAATGTTCAACAGAGTTCACGGAGTATTAACTCGCCG
GATTCCTACGACGGTTCTCCGTTAAGACAGTTAGCGTTGCCGTTCATGTC
TTCGCCGGTTTCTGTTTCTCCGACGGAATCACCGACGATGTCTCCCAAAT
CTTTGGGTTCTAGTTCAGTAAACGAGATGGTGGCTTCGTTACGTAATTTA
CAGCTTGGAAAGATGAAATCGATGCCACCTAATAGAAACAATGTTAAAAT
CGGGTCACCGGGTTTCGGTTCACCTAGAGGATCCGTTTTTCGACCCGGTT
TTTGTAGTCTTCCGAATACACCGACTCAAGTATCGGGTTCGGGTCGGGTT
GGTGTTGGATATTTTGATCTTTGGGATCAGAGTTGTGAGGAGGAGCCTAT
GATGGAGAGAGTTGAGTCTGGAAGGGATATAAGGGCTAAGATGTTTGAGA
AATTGAGTAAAGAGAATTCTCTTGGTAATTCGGATCCGGGTTTGGGTCAA
TCGGGTGGGGCTCCGGATGTTGGGTGGGTTTCTGAGTTGCTAAAATGA
>CarC3H2
ATGTCAAAGAGGGTTCTTTGTAAGTTCTTTGCTCATGGCGCTTGTCTGAA
AGGGGAGCATTGTGAATTTTCTCATGACTGGAAAGCCCCTCCAAACAATA
TATGCACCTTTTATCAGAAAGGAGTTTGTGCTTATGGTAGTCGCTGCAGG
TATGATCATGTCAAAGCTTCTCGAGCGCAGCCCTCTACTCCATCTTCTTC
AATAATCGAAAACCAGCCCCTTGTTTCAGAATCTGTTGTACTTGGTAATA
CCAGAATTACATCAAACGATGTTACTACAGCTGCCGAGTTTTCTCTTTCC
AACACTCCTTATGTTCTTCCCAGTATACCAGCCTGGAATCAAGAATCTGT
TCATCACGATTTCTTAAGGGAAGATGATGTTGTTCAATCGATAATTACTT
CGCCTTCTGAGCTTCCAATTTGTTCCTTTGCTGCTGCTGGAAACTGTCCA
CGAGGTGAACAATGTCCTCATGTACATGGAGATTTATGCCCCTCGTGTGG
AAGACATTGCTTGCATCCTTTCCGGCCTGAAGAAAGAGAAGAACATATGA
TGAGTTGCGAAAATAAGCAAAAGCATCTTGAGGCATTGAAAAGAAGTCAA
GAAATCGAATGCAGTGTTTGCCTGGAGCGCGTTCTTTCAAAGCCTACAGC
AGCTGAACGTAAGTTTGGGCTGCTATCTGAATGCGATCATCCATTCTGCA
TATCGTGTATTAGAAATTGGCGTAGTAGTAACCCGACATTAGGGATGGAT
GTTAATAGCACATTGCGGGCATGTCCTATATGTCGCAAGCTATCTTACTT
TGTCGTTCCAAGTGTTATTTGGTATGCTACAAGTGATGAGAAACTGGAAA
TCATCGATACCTACAAGGCAAAGCTCAAGTCAATTGACTGCAAGCATTTT
GACTTTGGGGATGGAAACTGCCCTTTTGGAACTAGCTGCTTCTACAAGCA
TGCATATCGAGACGGCCGTCTTGAGGAGGTAGCTTTGCGACATCTTGGGG
CTGCAGATGGTGACACCATAATTGCCAAAGACATCAGGCTGTCGGATTTT
CTTGCTAACATGCATTTAAGTTGA
>CarC3H3
ATGGATTTTGACGGTGGTAATAAGCGCGTGTATAACCGTCTCGGTGGGCC
CACCGGAGGTGATTCTAAGAATCAGAAAGTTTGTTTTCAATGGCAAGCGG
GAAAGTGCAGTCGTTATCCATGTCCGTTTTTGCATAGTGAACTGCCTAGT
TTTAATGGAAATGGTGCCCCTTCTAAAAGGCCTTATGGTTCTGGTGAAAA
TTCGAGCTTTTCGGGTCGGCGTGGTGGGGCAAGTTTTAATACGTGGGGGC
GTGGTGGTGGACGTGGACGCGGTGGTGGTGGTCGTGGTGGTGTAGGGGGA
GGTGGTGGTAGGGGAGTTGTTGTGAGTGGTGATAGAGTTTGTACTTATTG
GATTCAAGGAAATTGTAGTTATGGTGAGAGGTGTAAGTTTCTTCACTCTT
GGAGTTTAGGGGATGGTTTTTCTTTGTTGACTCAGCTTGAAGGGCACAAG
AAGGTTGTGAGTGGAATTGCTATGCCCTCTGGTTCAGATAAGCTTTATAC
TGGAAGTACTGATGAGACTGTAAGGGTTTGGGACTGCCAGTCTGGACAGT
GTATAGCTGTGATCAATCTTGGGGGTGAAGTTGGTTGTATGATCAGTGAA
GGTCCCTGGGTTTTTGTTGGCATACCCAATTTTGTTAAGGCCTGGAACAC
ACAAAATTCAATGGAGCTAAGTCTAAATGGCCCTGTCGGACAAGTTTATG
CACTTGTGGTGATTAATGATATGCTCTTTGCTGGTACGCAGGATGGATCT
ATATTGGTATGGAAGTTTAATGTAGTTGCCAACTGTTTTGAGCCAGCTGC
ATCACTTAAAGGTCATTCCCGTGGTGTTGTTTCATTAGTTGTTGGAGCTA
ATAGACTTTATTCTGGTTCTATGGACAATACAATTAGAGTCTGGAACCTT
GAAACCTTGCAGTGTATACAGACACTAACGGGGCATACGTCTGTTGTGAT
GTCTGTTCTTTGCTGGGATCAGTTCCTGCTATCTTGTTCATTAGACAAAA
CAGTGAAGGTATGGTTTGCTACAGAAGGTGGGAATTTGGAAGTGACATAT
ACTCATACTGAAGAACATGGTATAGTCACCCTATGTGGGATGCATGATTC
ACAAGGAAAGCCCATATTGATGTGCTCTTGCAATGATAACACTGTTCGCC
TCTATGATCTGCCATCATTTGCAGAGAGAGGTAAAATATTCAACAAACAA
GAAGTGCGAGCAATTCAGGCTGGTCCTGGTAGCATATTCTTTACCGGTGA
CGGAACTGGGCAAGTGAGAGTGTGGAATTGGATACCGGAGCCAGCTAATA
ACAGCATCCAATAA
>CarC3H4
ATGGAGGAAGATGATAAATCAAATAAACAGTCTCAATCCCCAATGGCTTT
CCCTCCTTACCGTCGATCTCACTTCCGTAGTCAAACTTACCATACCCTTG
TCCGTATCCTATCCCACCTCCCTCCTTCAACTATTCCAACTCAATCACTC
AATGTTCCTGATAATGACATTGGTGGATTGGGGCTAGAAAACAAGGAAAA
GGAGCCCGCGAGCTCTGAGATAAATGTTGGTTCGAATGTTATGGATCCCA
AGGGTTCTGTATCCATGAATGAAACACATGATGTCCATGAGACCGTTGAA
AGTGTTGAAGACATGATCAAGAATTTTAGTGTCCATGATATGATCCTAGA
TGATATAGAGTTTCTGATGGAAAGAGATGAACCGTCTGAGCAAATAAATG
GTTTTCATTCGGAACAGACACTAATGAACGAGTTGGAGCTGGTTGTGAAA
GAGACCGGAGATCCTGTTCGTGGTAATGGTTTAATCCTGTTGAACTCGGG
ATTAAAAGAGAAACAGAATAGTGGTAGTGAAGTTGATTTGATGGATTACC
AAGTAGAGCATGTTGAACTTCTGCATTCTGGTACTAGCACATCTGGAAGT
GTAAGGGAGCTGCAATCGCAAGTACCGGGAGAGTTTAATCAACTTGCCTC
AGAAGAATGTCTTGTGTCCGGATCAACAAAGGGACAAGCTTCTGCTTCAG
TAATTAGTACATCGAGTTTAAAGAACAAAACTCAACAAAAGGAAACCGAA
TTGGTGAAACCAGTTTGTTCCGTAGTAGGCTCTCTTTCTACTATTCAAGA
AGGTGATTTTGAGAAGGAAGAACAAAATGGTCATAAGCTTGCTGAACCAA
CTCATATTTCTTTAGATCTGGATAAGAACATTGAAGCATCAAATATGACT
GAAGATGGTGGATTATTGGATTCTACAGTAATAAAAGATAAATCCGTAAC
ACAGAGTGGAGAGAAATCAGAGAAGATAATTTCTGTGAACAATGAAACTC
ATGATTCCAATATTCTGATTGAAGAAGGAGGTCTAGAAGAGGGAGAAATT
TCTGGAGACTTTGAAATGGATGGAAACACATTTGATGTGTCTTCTGCAGA
TGCTACAGTTGCAGAACAGATGAAAGTGGATGAGGTTCAATTAGCAATCT
CCAGGGAAGACAGACACGTAGGAAGTAAAGTTATCAATGACATACCAACA
ACTTTAACCCAAAATCAAGTCTTGCACAATGGATTCTTGGAAGAAACTGC
TACCAAAGATCGTGAGAACTCGTCTCCAGTACAGATAATTGATGCTAGCA
AAAAGAAAAGAAGTGGTCCTGACTCTAAGAAGCAGAAAAACAATAAGGAG
GTGGTTGATACTAGTAGAAAGCGAAAATGTGAATCTGATTTTGAGAAGAA
GGAAGATATAAAGAAGCAGATGGTTGACTCCAGTAGAAGTAAACGTGGTC
CTGGTTCTAAGGAGAAGAAAACTAAAAAGAGGAAGAAATATCGAAAAAAC
AGAGCAGAAAAGAACAGAGAACTAGGCGTTAAAAGATTGAAGTTGATTCC
AGTACAGAAACCAAAAACAATCCAATATTGTCGCCATTATATGAATGGAA
GGTGCCATGAGGGTGACAAGTGCAATTTCTCACACGATACCGTTCCTTCA
ACAAAGTCCACGCCATGCACTCACTTTGCTCGCCACTCTTGCATGAAAGG
GGATGATTGCCCATTTGATCATAATCTCTCCAAGTATCCTTGTTCCAATT
TTTTGTCTAAAGGCTCTTGTTATAGAGGTGATGCTTGTTTGTTTTCACAC
CAGGTACCGATCAACCAAGATATACCTACGCCTTCAAATGCTTGCAAACC
AGAGTTGAAGTCTCCGCTTCCGTTAGGACATACAAATTTCAGTACGCCAT
TGAACAATCATGGCTGTAATTCTGTCCAGCAAAATCGCTTCACCAATTCT
AAGGGAGTCGATTCTCAAATCAATGCAGAACATAAGGTGACAGACACTTC
ACAGAAACAGCCTACCTCAGCACCCAAAGGAATTAGGTTCATAAATGTTG
CTAACTTATCACCGAGCCTTAGTACGCCAAAACAAGACACGGTAACACCA
AGCAAGGGAAGTCTTGTCCGCAATGGAACATGTACAGATAAAGGTCAAAA
TATTCCGGAAATTCCTAAGAAATTGCCGTCTGTCACACCTAAGGGAATTA
ACTTTCTTTCTTTCGGCAAAAGTTCCGTTTGCAGTTTTAAAAGTTCTATC
GGCTCCCATGTAAATAAGGAAAATGGTATCAAGTTGCCTCAATCAGTCAA
TTTTGGTTTGCCTGAACATTCAATTTCATTTCTGAATAAGGATGATTATG
GCAAAGTTAGTGACAGAACAGCACAAAATTTACCACAAACTGCTCTATTC
CCACCTGAGATTTTAGACAAAAACCAATCCATGGCAGAAATAATGAAATC
GAAATTTCTAGGGAANNNNNNNNNNNNNNNNNNNNNNNNNNNNNNNNNNN
NNNNNNNNNNNNNNNNNNNNNNNNNNNNNNNNNNNNNNNNNNNNNNNNNN
NNNNNNNNNNNNNNNNNNNNNNNNNNNNNNNNNNNNNNNNNNNNNNNNNN
NNNNNNNNNNNNAGGGAAAGATTCAACAGATGATTCCGCAAGGGATCGCG
GCCATTGGAAATCAGTTCAAGAGGTAAAAAAAGCATCTGAGAACTCTCAG
GCTTCAACTGTGACCTCAGCTATGCTTCTGGCGCGTCCAGTTGTCTCACA
TCAGTCTTCAGAATGCCAAAGGGCGCTCTTATCAACTTTAGCTTTTGCAA
CGGAGCATGAATCAGATATAAAGATGAAATGCCCTACCGGTGCTTCACCT
GTATGA
>CarC3H5
ATGATGAATATGAAAGTTGGAAGGAGTAGAACTGAAAGAATCAGTGGGAC
AACATGCGCCTATTGGCTCGCTGGGAGATGCAACAGAAATCCTTGTAGGT
TTTTACACACTGAAACATCATACCCATCCACTGCTTCTTATCATAATGCA
AGGAAGTTCCATTCATTCTCTAAGTTTGAGAAATCGCGTCCTAAGCATAA
TCCTAATACCATCTTGAATAGAAATAGTGAAAAGACACAAGTCGCTGACA
AGTCTTCACCAAGTATCTGCAAATATTGGGTGAATGGAAACTGTGTTCAC
GGTGATCGGTGCCGGTATTTACATCGTTGGTCTTATGGTGATGGATTTGC
CACATTAACAAAGCTTCAAGGACACAAGAAGCTCGTCACTGGAATTGTAC
TTCCGGTTGGATCAGACAAACTTTATTCTGGCAGCACTGATGGGACACTT
AGGACATGGGACTGCAATTCTGGTCAATGTACTAATTTGATGAATCTTGG
TGCTGAAGCTACCTCTTTGATCAGTGAGGGTCCATGGATTTTTGTTGGTT
TGACAAAAGCCGTCATGGCATGGAATATTCAAACTGCTTCACATTTTACT
CTTGATGGACCTAAGGGGCGAATCCTTGCCATGACTGTTGGTAATGATAC
ACTTTTTGCTGGAGCAGAGGATGGCATTATATCTGCATGGAGAGGCAGCT
CTACAGCTGATTCCCCTTTTGAACTGGTTGCATCACTATGTGACCACACT
AAATCTGTGGTTTGCCTGGCTGTTGGAGGCGACAAGATGTTGTGCTCGGG
ATCTAAGGATCAAAGCATTAAGGTTTGGGACCTTGACACGTTAGAGTGTA
AAATGACACTCAATGCACATACAGATGCAGTCACATCCCTTATATGGTGG
GACAATTACTTACTATCTGGTTCATCTGACTGCACTATCCATGTCTGGGC
GGCCACCGAAGAGAGAACTTTGAAAGTGATATATTCGCACAATGTAGAAA
GTGATGTTGTCGCACTATCTGGGATGGCTGATCCAGAAGCTAAGCCTATA
CTGCTCTGCTCTTGTACAGACAATTCAGTTCGCCTCTACGAACTGCCATC
ATTTGCAGAGAGGGGTAGATTATTTGCAAAGAAAGAAGTTGGATCATTTG
AGACAGGTCCTGGTGGACTATTCTTCACCGGAGATAGAACTGGTTTGCTG
ATGGTCTGGAAATGGTTGGAAGAGCCCAGAGTGGAAGCAGCATCCTCTTG
A
>CarC3H6
ATGGAACATTCTGAATCCGATTCCGTTGCAGTTTCATACTCCAAAGACCC
CCAATCGGGTTCTGAGGTACAACAACCTTCTTCCCCCGTTGATCATCCTC
CACCGTCAGATCTCAATCATGCGGCTGAGGATGAAGACGCACTCACTGAG
GAGCTTCAGAACAAGTTGGATTTGAAGAGTAAAGGTGAAGATGAAGGGGT
TGATGAAACTGAAGATAAAGTTTCTAACTTTGATGATGGTGAACAAGTTT
GCGATGAAGAATCTGTTAAGGGTGAAGAAGTGGTTGATGGAGATAGCAAG
GGGTGGGATACCAATAGTTGGAATGATAATGTCAATGAAGAGGTTGATGG
TGGTAGAGATGGTTATGGGTATGGTAGTGGTTATGGTGGTGGTTATGGTG
ATGGTTATGGTTATGGTGATGGTTATGGCTATGGTGATGGAGTTGAAAAG
AAGGAAGAGAAAAGAAATGATGGAACTCACCAATTTCCTTTGAGACCTGA
AGCTGAAGATTGTTCATTTTATATGAAGACTGGGTCTTGCAAGTTTGGAT
TCAACTGCAAATTTAATCACCCTATTAGGAGGAAAAACCAGGCTGTTAAG
GAGAAGGTGCGAGAAAGAGAAGAACCAGCAGAAAAGTCAGGCCAGACAGA
ATGCAAGTATTATCAAAGGTCTGGGGGTTGTAAGTTTGGAAAAGCTTGCA
AGTTCAACCACACAAGAGGGTTCGCAGCACCGATTTCTGAACTTAACTTT
CTTGGCTTACCTATACGTCTGGGAGAGAAAGAGTGCCCCTATTACATGCG
CACTGGCTCTTGTAAGTTTGGATCGAACTGTAGGTTCAATCATCCTGATC
CTACAACTGTAGTAGGAGGTGATACAAAATCAGGATATGGTAATGGAGGA
TCCATTTCATTACAAGGTGTATCACAACAATCTGTTGCCCCATGGTCTTC
TTCAAGAAAGTTAAATGAAACACCTTTTGTGCCAATGATGATTACGCCTA
CTCAAGGACTTGCTCCACAAAGTTCTGATTGGAATGGATATAAGGCACCT
GTCTACTTATCTGAGAGGATTGTGCATCCATCTTCTACATATGTCATGAA
CAAGCCAACAATTGAAACAAATGTCTACATGCACCATCACAAGCAGATAT
CAGTTGAAGAGTTTCCAGAAAGGCCTGGTGAACCTGAATGCAGCTTCTTC
TTAAAGACTGGGGATTGCAAGTTCAAATCTAATTGTAAATTTCACCATCC
AAAGAATCGGGTTGCAAGATTGCCTCCATGCAATCTTAGTGACAAGGGTC
TGCCTTTGAGACCTGACCAGAGTATCTGCTCGCACTATAGTCGTTACGGA
ATTTGCAAATTTGGACCAGCTTGTAGATTTGACCACCCAGAAAACTCACT
TCCCTTGATTCCTGGACTCGGCCAACAATCCTACACAAACTCAGCTAGTG
TTCAGGTGACTGGGATGGGTGGAAGTACCGGTGCAAATGATGTGACAATT
CAGCAGTCTGTGTAA
>CarC3H1
ATGTTCCTTTCTCACTATCGCCGCACCGCTGAAGCCGCCGCCGCTGCCTC
CGCTCACCGCTACTCATCTATCTCCGACATCGACATTGCTCCGCCTGGTG
TTGCTTCTAGAATCTCCTCTTCCTCAACCGCTAACTACCTATCTCAAACT
TCCCCTTGGTCTTCCGCCTTCCCCGCCGCAAATGCCGGCTCTCTTTCGCT
TGACCTCAATCGCTCTACCGACGCGCTCTACCATCCAACCATTTTGAGTA
CAATTGGGCAAAACGAAGCTTGGTATACTACAAACTCACTGACCAAGCGC
CCTAGATACGAAACTGGAAGCACTTTGCCTATTTATCCACAGAGGCCAGG
AGAGAAGGATTGTTCCCACTATATGCTAACAAGAACCTGTAAATTTGGAG
AGAGCTGCAAGTTTGACCATCCTATTTGGGTTCCTGAGGGTGGAATCCCA
GATTGGAAAGAGGTTCCAAATATTGTTCCAAGTGAAATTCTTCCCGAGAG
ACCAGGAGAACCAGATTGTCCGTACTTTCTGAAAACTAAAAAATGCAAGT
TTGGTTCACGGTGCAAATTTAATCATCCAAATGTTCCCTCTGAAAATGCT
GATGTTTCTGGCTTACCCGAGAGGCCTCTAGAGACCCCTTGTGCGTTCTA
CTTGAAAACTGGATTATGTAAGTATGGTGCTGCGTGCAAATTCCATCACC
CCAAAGATATCCAGATTCAGGTATCTGATGAATTGAGCCATACCGTTGAG
CAAACTCAAACGAATTCTGTGTTGGACGGTGCAACAGGAGATTCACAACC
AATTAATCCTCTTATACCTCCGCTGTTGCATAATAGCAAAGGGCTTCCTG
TGAGACTGGGGGAAGTGGATTGTCCATTCTACATGAAAACTGGAAGTTGC
AAGTTTGGTGCCACTTGCCGCTACAATCATCCTGCCATGAATGCAATTAA
TCCAACTATTTCTACATTGGCTCCTTCTGTTTTGGCATCTTCAGCAGCTA
ATCTTAACATTGGAGTTATTAATCCAGCTGCATGTCTTTATCAAGCTTTT
GACCCCAGGCTGTCAAACCCAGTGTCTCAGGTGGGAACAACACAGACTGT
CTTTCCTCAGCGCCCTGGACAGATTGAATGTGATTATTATATGAAAACTG
GCATATGTAAATATGGGGAAAGATGCAAGTACCATCACCCACTCGACCGC
GCAACACCATCAATGTCAAAACTGCAATCAACTGTTAAACTCACTCCTGC
AGGATTACCAAGAAGAGAGAAGGGTGTTGAGATCTGCCCATACTATTTGA
AAACTGGAACGTGCAAGTTTGGTGTAACCTGTAAGTTTGACCATCCACCA
CCAGGTGAAGTGATGGAGATGGCTAAGTCATCACAAGGAACTTCTACAAA
CAATGGAGGAGAAACAGATACTAATGAAAATGTGCTTGGTTCTGATCCAG
AAGAAGATCATGCTTGA

## Sheet: CarC3H Peptide sequences
>CarC3H7
MGMEEESERKREVGSRKEKRKAAKKMRRKKRRQENAEMARLEEEARLNDPEEQRKMLLLE
QQEAERMQRDRIAFEESERAWMIKHQLLLQQQLEDADNNNNNNNNNNNNNNNNGVEEEES
EKEEDEDDGPPEIIWRGNEIIIKKKKKKANSLLQRHQEHHECDSNNRPTSNPFPPESPSQ
PHSNSPTLENVAQQLPNFGTELDKAHCPFHLKTGACRFGERCSRVHFYPDKSSTLLIKNM
YNGPGLAWEQDEGLEYTEEEVEFCFKEFYDDVHTEFLKFGELVNFKVCKNGSFHLRGNVY
VQYKLLDSALRAYNSVNGRYFAGKQVSCKFVNLTRWKVAICGEYMKSGYKTCSHGTACNF
IHCFRNPGGDYEWADSDKPPPNFWVKQMAALFGHSDDYEISRVHGNLCVLNPSSNVSKTD
SDRYHSRRSRSRELGQLNGGRSGRRIQEDEKKQRTPDEERNTNHKRKCRNGTPDTDTEWS
EEVDREKYHEHTRESSFNRNRDDDSRRHEEYSDVNWVNRDSEKQHDRKGRSSRKWNQDSR
DWIYEAGSDEDRVRRRHHSSQRKGSRHQSRDNRNRTDESESDEDRAHEEYSDVDWDTTIR
HHENQHDEKGRNSQIYETESDEDRHRKRYYRSQMKEARHRSRDNSYVTDESESDKDREME
TQHNYSRKKSRHKRSGLQDYRKDCDNENDKVDGDWSQGESDPQAHHHKKKRL
>CarC3H8
MSISDSPVADDPSLQDDEDDDEEEEEEEEEEIEEEVEEEEEHEEEQEEEEEIEEQQQQQE
EEEEEEVEEVEEEEEEEEEEEEEEEEEEVEEEEEEVVEEEEEEVVEEEEEEEEEEEEKEE
EVEEVEEEEEVEEVEEEEEEEVDEEKGEEVEEEEVETIEVEEEEEEEEVEEEEVETVEVE
EEEEEEEVEEEEAETVEVEEEEEEEEEEEQEEETIGMEKEEKEEIAMEEEEEKEEEAIKV
KEEEEQEEAEAIKIKKEEEQEAVVEEKEVVPDSLLDADILNKDLSQHMEFKVKEENMGPV
SSVAENPVVMKSSHYMEENDAVFKASVPSHEAITLKKEEFHLKQEISSPPKSSANLISAE
DGKNQGLNVDLDNARSPVQRKTFGGGSEPDCNSKASLSDVKDIDSRATKSSSDMGKDVVT
GVIQRDNFVEDADGGPNSKKKIMQSEIESIVDVKQTTSRRTRDLSPSADIKDGNKRPAIL
CDFFAKGWCIRGSSCSFLHIKDSVNNSDQEAEGDSFTALQKRELKLEKGVKERLDGLRTN
EEEASPSWHPSHEKEKFLMRDSLFPESRSAFNASNNYFTSNHSSYSSRAEGMTANRNQHM
YRGFSNALCSQKLLNSEKEYHALKSTFSSEREDLPLVGSSRVPPHSNGYKLKTCSNNWEP
SVPFRPSFFITSMNVSSPGDLYDPLRDSIEIPNIGDGSLKASLLIRGSSIQASSQARTCD
DSAAVGKHMSDLNDDKSSVSSHNKFYENEPNRSSVPRGKDCLSTKTEITSGTCSNYQNGY
VDVGQHTFSVEDTMETEKKRTEHDARHHGEGSGHKKRRVSKDNKIYEMDVDFQTDGSVQK
ETKAVKIFRAALVDLVKELLKPFWHEGRLSKDAHIVIVKKSVDKVVSTLEAHQIPTTEDT
AKQYVSSCRSKIAKLVNGYVSKYGKS
>CarC3H9
MDHYPRSTEPSRSDPSPEWTGPDPQTGLEEPMWQLGLNGAAEDSYPQRPDEVDCTYYLRT
GFCGFGSRCRFNHPRDRGTVIGAASRTVGDYPERAGQPVCQYYMRTRSCKFGASCKYHHP
RQTGGTASPVSLNYYGYPLRPGEKECSYFAKTGQCKFGATCKFDHPVSAGVQIPAPSPGP
PVSPLHVPVPSPLYPTVQTPSGPSSQQIGVLVARPSLLQGSFVQSPYGPVVLSPTMVPFS
GWGPYQATATSPVLPSSAPANVGSPQLYGITQLPSTANAYTGPYQPSGSSVGPSSRSQKE
HSFAARPNQPEYHYYSRTDELPFSPSYRYHQPPDMSAPKVNVALSPAGLPLRPGAAPCTH
YTQRGVCKFGPTCKFDHPIVSLSYSPSASSLTDVPVAPYFVGSSVGTLAPPSSSSELQPE
LTTGSSKESVPSRISSSASTTTGSVGLTLSTGGPVSQSSTRSRSSSPLAAVNTTTSSNVS
HTSSSEM
>CarC3H10
MVETETYPETQPHFKKPRISEETHFNNNVNLKTKTQLCRRFMQGVCFLGPKCNYAHGSSE
LRTTTTTPKLCRLFLRNKHCSYGHTCRFLHHSSQQSQPVVMKNPGCRMMQTCAAAAAATI
DGNSSAQNKIMQTSTTPTTNASTSTVATSSLHKNGPYGVKFIFKKKELQKISGIYADWI
>CarC3H12
MAEHLASIFGTEKDRVNCPFYFKIGACRHGDRCSRLHTKPSISPTILLSNMYQRPDMITP
GVDVNGLPIDPRKIQDHFEEFYEDLFEELSKYGDIESLNVCDNLADHMVGNVYVQFREEE
HAANAVRNLTGRFYAGRPIIVDFSPVTDFREATCRQYEENTCNRGGYCNFMHLKRISRDL
RRQLFGRHHERHSRSRSRSPYRHRSYEERSHRSKHDDRDRDRDYHRDSHSRRRKTSSPGR
RRGRSPSRSRSPVRRRNHSPIRDGSEERRARIEQWNREREEKEPASKVNAEEPNNGNNAS
AYHEDQQQEQQQQPPQDGY
>CarC3H11
MTTICEQQQQHKFHSSYQPLSPKKPLREIDIPPRKLLTRRTADMFSDDTILQKFLPHNDS
DSDSDDPYSSDHFRMYEFKVRRCTRSRSHDWTDCPFAHPGEKARRRDPRRFHYSGSVCSE
YRRGSCNRGDTCEFAHGVFECWLHPARYRTEACKDGKNCKRKVCFFAHTPRQLRILPVTS
SNSNDQFSCNKKNNKILNNHVGSKTNNCCLFCHCNGANNSPTSTLFGMSHFSPPASPPLS
PMKPRNGVSSVSSLARYGSVNNSNNLRYRDMLVDLLGSFEGLNFNENSSSSCSSPVSKIQ
NNNMGWLDLPLNSEEQQYQQFIVSPSSSSSFDQQQQNFDIHQNLMTPSFNDIGDNNIIEN
KMMFLGNENNKMVVGGGEVNAPDLGWVNELLM
>CarC3H13
MYNNNQVNRGHNSGQGSVPPPSAALPPPPPPLHSGYQHGLPPPPPPPSHFQHFVPPPPPV
APHVYSHGPSYSIPSRMHHGNGMAPQTFPNVGQNSQHSSNLGVQSHNILPPVASPIGPPS
RVLPPPPPHPSSSQGQILHNLHLPPPPLPPPFRSPSLDGVYLHSTVGNYQVPSVAPPPPL
PPLPASPPPAPPCPPPPTHHMTSTSSQAACTADPNSTQVPSFESKAVDSVDGFVASCSSG
IVPVHNSDANQDGGNCGEVAVAHRNELSPTTSMILDVPPPPPRSAEEKSVSADSDMEMED
DITFSDKDQGSTYAIEVVTQQYDRADEVFRMNEEIQQLQNSTENKLAKGILSSGVVCSGS
TGVGKQNEGPGPSSDVKPMKSARSVTKVHSPVNDSIEVAESLLGTGLGRLAAPLDKDFIR
NDTSDHSEATNPNRDSEQLMRIGSPIRLLQGYASDETSDNEDEGRTADANNVFTVSAGAD
PCGPDAHKNCDSYLETDIGFKIPTWTQKELGLLSKSSLDGSKISPCLVQESEGTCKRSVT
RTSDGCVEHNIENQMSLNLASSVEAFQGRDGLGGTGFDIDSKSGNAEQEDEKETSKLKPT
VAKVDEFGRHVREGATDSDSDGSRSIRTRRTKKRDRSRSRSRSRSRSPIDSRSRRRRRSP
RRRRDKRSQSRSWSPRRRRSRSRSPILRRSGDSHGENVRRDKAQCFDFLRRKCYRGASCR
FAHHESDKNATSRRSRNKHDLEIYSHEKNSRVNEGVKNISNKVSDYEHDGVRNQDIDIHQ
NVIGQEEVQRKEDSERRAEGVREVSPKLHETLVVIEKPKTSIHGNNSFQNAVNSHQQHLV
YDFHPEALSRGDTSKSSGGTSKDVFPSEDGSLVQQLQSNVSVEVPEHSGGTSKDVIPSED
GSYVQKLHSNVSVEVPENSGGTSKGVFPPEDGSFVQNLQSNVSVRVPEHSGFPSQLPNVA
CVTDLSSDKRSMISANEVSGSEHSLSMLPATQVQPTTSSVGPSVASEQPSLHSQASKEFT
PQSGSLVEFPSHTYPLPAFVGSHSQGENALHMPQIPRQYGVMQQNAFFPFQPTTREKFEP
YPAPLPMPNSHFSVPPPNSSWTSLPPPPPPPSQAVSNSSSNFGVANSFISSEFNQNQLHL
RTDYVSQTSMVHGLPAHSQSSKFEDQACPPMQDHPRTFMPTEPFSPKHLHQGNPAYQPLP
SSTSFGSLHHQPKQFSWESDVNRPQPSLGSRLPPEGHFSTSSHIYPLSQQQQSGYNFQHT
SSDVNLAGPGGIATVSRYPPDIPDSNHSTSLPAFGGSRISGHYNPYASTFEQPLSSKFSS
NFLQQDNDIIQGNNYGPSRYREGDGVGSRKTASPKPARAVGQILPGSGAEQYDPLFDSIE
PSSSLKKFDFEQKQEVTGESNISLRPKSSHMSLDVKEKKHEEVGAAASTSSQNNDEYGET
ADAEVGDVENESLSDHVDIPNMSPGDDEINQSKSPGKRKKSKDSRSMKLFKVSIANFVKE
VLKPSWRQGNMSKVAFKTIVKKTVDKVSGAMKGHRIPKSQEKISQYIDSSQRKLTKLVMV
IDLLITYIVFLPIGSI
>CarC3H19
MDISDYTRIVYDRIQKFEPENAAKIIGYILMQEHGDQELARLASCTDHIFYEVVSKAKTE
IHMMAVKSLMTPISPPPLPPPPPPPPNVITPQQQGYRYLPPPPGFPVRNSIWGRQPGNHV
DQEYMREIIRPKQLLCLESSHLDHVNTRNCGGIVVNDYNGLDASSSSSVDLGGNSSSRRL
DEIQPKNCHYFRKGFCKHGSNCRYIHCQVPHESFPHDSANNNNNSNNNNNNEEKVLLAQI
ESEIIELLKQRRGNPISIASLPSAYYDKYKKRLEAHGYLTESKRHGKSGYSLTKLLVQLN
SIRLIDRPHGQHSVILAEDAPKYIQKGDSVQNISASRQIYLTFPADSTFTEEDVAKYFNT
IGFVEDVRIPCQEKRMFGFVTFADPKTVRMILDNGNPHYVCGSRVLVKPYRERARVESCR
RHQDILDILDQLDNGRNNSENMNYECDRVSRNNGNHQYQRRQLIEEEEEQVLELERRRLA
QLHFSQTRRPLPLPISPPLPLSPRLPVSSPSSVYSNFGFSIDLCLDELKDELKAQNDHFK
FNSQPVLTVALDNNVKNTDKDSSEGTSNEGFHLPDSPFSFPTIESDIFKK
>CarC3H17
MCSGSKSKLSSSDYGMENKLQKGIHNSSILLELSASDDFEAFKREVDEKGLDVNEEGFWY
GRRIGSKKMGSEKRTPLMIASLFGSTEVLKYIILTGKVDVNRVCGSDMATALHCAVAGGS
EFSLEIVKLLLDAGADADCLDASGNKPVDLIVPAFNYLSKSRRKVLELFLRGGVCDELVL
GEMDDPFSLNEGLEKKEKEGGDKKEYPIDISLPDINNGVYGSDEFRMYSFKVKPCSRAYS
HDWTECPFVHPGENARRRDPKKYPYSCVPCPEFRKGSCQKGDSCEYAHGVFESWLHPAQY
RTRLCKDETGCNRKVCFFAHKPEELRPVYASTGSAMPSPKSYSASAIDMTSMSPLALSSS
SLPMSTVSTPPMSPLAASSSPKSGNLWQNKLNFTPPSLQLSGSRLKSALSARDMDLEMEL
LGLDSPRRQQQQQQQQQQQLIEEIARISSPSFRSKEFNRIADLNPTNLDDLLASTDPSLL
SQLHGLSMQPSTPTQMQSSPSAMQMRQNMNHLRASYPSNMPSSPVRKPSAYGFDSSAAVA
AAVMNSRSAAFAKQRSQSFIDRGAATNHHIGMSSPSNPSCRVSSGFSDWNSPTGKLDWGV
NGDELSKLRKSASFGFRNNGVAATASPTAHSGHAEPDVSWVNSLVKDVPSENSEMYGAER
MRQQQQQQQQYDLSREMLPPWMVEQMYIEQEQMVA
>CarC3H14
MELKASSPKPESVAPSDCVSDPEEKEVSDDDDDDRNHKHRRREDRSQSLERDVSDPVINR
PFKKRNKFFGNRHPFRENESLSFETMRTYSDATIDKEFYPKFERRRPGMTSVPRTPFDMS
QRLRPNQSFVGDPGAGRGRGRESGFWNQRESRFSSIDVASQMVQQGPIPAALYTGRGLPN
ISNAQNASWNTFGLIPAVPNGGLDMLHPMGLQALRQPINSSLNVNIPRQRCRDFEERGFC
LRGDMCPMEHGVNRIVIEDVQSLSQFNLPVSLPSAHLNGAPAGSGSGSVHSVNASMNSKC
KPGTISKSVVSDVGLPMDGAYPGCTSGADLYDPDQPLWNDNGLESSNALLNLQSSKIDDT
EPISSDAPNSVFPVEATRTSVSLQSNSPSVWGRIGSSKNRFDTKEKTNPTMSSFHFPENQ
SKEDTDELVGSHSASSQGKQIIADDAIPRVPEASLKAQTDSMRNIRKPSQKALRTLFVNG
IPHKSNRRETLLAHFKKFGEVIDIYIPTNSERAFVQFSKREEAEAALKAPDAVMGNRFIK
LWWANRDSIRSDSTTATSGNGANATPRGQAPIFIPSYPVVTDKGKDIHQPDSTRTVLEVS
SPSDQPKPVIADGSKVPPPLQRKLDNLEYLKEELRKKQEMLDQKRNEFRRQLNKLEKQAT
GLKGEVATEQAAKRPKTSMASDVAKLASPQSSDADIGMSSPHAESTVDKNKQLVNAVSQS
PKPSTRLQEPTGLKQSIQPLVSVNRYKLDNRPTAFRIIPPLPVGLANVTALKEHFCPYGE
LSSVELEDVQVNDSSQQEARLNFTTRGAAEQAFIKGKCWKDHNLRFMWMTPTNSGNATVS
RERSLSVPPSEPLDTDSHSEEKLENSVNHHESVVPDGEHKDSETKNGLELMETEPGEDQH
CTTCQVSSAKQSPERNVC
>CarC3H15
MNPLTLVKRIQKINSREADLGISEQASWHAKYKDSAYVFVGGIPFDLTEGDLLAVFAQYG
EVVDVNLVRDKGTGKSKGFAFLAYEDQRSTNLAVDNLNGAQVLGRIIRVDHVDKYKKKEE
EDEETERQKREARGVCRAFQRGDCTRGAGCKFSHDEQRAANTGWGDNGEKDKAKWDNDKY
DGPKKERRDGNNQSNRIPETRDRDSRSIAHDNEMELDNQSKRSDRRENKVLRRHADDDRF
EGRENISRREERRPRRYEDGEFEHRSREDQHRREEKRSRNDYDGREHESRDHRKEDRRPI
KRVDVEFEPKSRDSGVREDKRPSRQDVDDFGSKSRETLGNREEKRSRKHTEDESVPRSRE
DRDRKQDNRSYKIDTDRSESKGRYDSDRREEKRSGR
>CarC3H16
MGYEIVNNEGLGQHHEVSSLLEFSAADDLISFRDAVEKEGCDVDGVGLWYGRRVGSNKLG
YEERTPLMVAAIFGSLGVSAYILATGYVDVNRSSGSDGATALHCAVAGGSAASVEIIKLL
LDASADASAVDVNGNRPVDLIVSVANSIFNPRKRMLQALLEGIGGADWTCLTFPEEISFG
HVDEQQRQDVNMPRVSKDYPVDLSLPDINNGIFSTDEFRMYTFKVKPCSRAYSHDWTECP
FVHPGENARRRDPKMYNYTCVPCPEFRKGSCSKGDLCEYAHGIFECWLHPAQYRTRLCKD
ESSCTRRVCFFAHKLEELRPLYASTGSAIPSPRSYSGSASALEMGSLSPIALGSPSVMIP
PSSTTPLTPSGASSAVAAASMWQTQSNVSVPTLQLPKSRFNTAITAGDFDSSMAMLQVET
QRRRQQQLKMDEISGLSSPSNWKNSMPNSPSFQVSLSDHTEDIFGSHDPSILHNKFHGIS
LDAAGLPQLQSPTGIQMHPSMNQQQQNYSSCHSPTYRFDRSGEAAAAALNARAAAFSKRS
QSFIERSVANRYSELLSPPNPYAFSNWGSPDGKLNWAIHGEELNKLRKSSSFGFRSSSTP
LTTAATQAPENDDEPDVSWVNSLVKDVTPQESGQYKAEYQQRKLQYNLNNGTNAIPAWLE
QMYMEQEQMVH
>CarC3H18
MPENRQVLKNAASNPSGDNIEDAIRRLKINDNRDRDVTAQSLPFPDRPGEPDCLYYLRTG
MCGYGSNCRYNHPANVSLVTQYGEELPERHGQPDCEYFLKTGTCKYGSTCKYHHPKDRRG
AAPVIFNTLGLPMRQEEKSCPYYMRTGSCKFGVACKFHHPQQQASFGAYPVAGSPPSTTI
TSSGFPYAGGFPAWSVPRMSSYLSGQGIQSYVPPFLPSSQGIMPALSWSNYMGSMSPAIP
TSFLGSNLVYDYMNPGETLSGGQVMSSTLPDRPDQPECKYFMSTGTCKYGSDCKFHHPKE
RIGQSLLVNPLGLPMRPGNAICSYYRLYGVCKFGPTCKFDHPVLAIPQNYGLPSPAISVF
DASLLNSPRRVSTVQPTETPPSKLSSDKLQQSDTKAATEDSSKQGDDTASNSRTPSSESL
QE
>CarC3H23
MAEHLASIFGTEKDRVNCPFYFKIGACRHGDRCSRLHTKPTISPTLVLSNMYQRPDMNLN
FINPTPNQPQPPQPPQPESLDPDKLQEHFDDFYEDLFEELSKYGQIQSLNICDNLADHMV
GNVYVQYKEEDHAANALMNLTGRFYSGRPIIVDFSPVTDFREATCRQYEENVCNRGGYCN
FMHLKKISRDLRKRLFGRSRRWNDRSGSRSRSPPRSRNYEGRSYSGRGSGRRDFDRPHGN
HGRRQRSRSPRHRGKRSRSPGGRDRSPPIRDRESSVERRARIEQWNREKEVEDSGNRDNK
NNNDYEEPSLKNGSESGNHQI
>CarC3H24
MEDSEAKSAENQQSAQVCSFFRKPVNKKNIRKRTVDNEDNEDDSNSESSLMHVQKKTTKS
DNKLFFSSGSSKSFASAEQNEESEKPVFHFESSKEIQVSHDSKATATLETETDFSKDARA
IRERALKQASESLKGKTTGSEDKKLYKGVNSYTDYKAGFRREQTIASEKAGGSHGPLRAS
AHIRVSARFDYQPDICKDYKETGYCGYGDSCKFMHDRGDYKSGWQMEKEWDEAEKARKMR
LAAGEGAEEEGTNLNDDDSDDEDSLPFACFICRNPFVDPVATKCKHYFCEHCALKHHAKN
KKCFVCNQPTLGIFNVAHEIRKKMAEDK
>CarC3H20
MCDDCMRSEREFAPCFYLCLSKWVNFFIRVGPSTTLPQCSQLGAFYTSVSQIHVHKLKPN
AMWQMNLSSSQTMESGPYPEHPGEPDCSYYIRTGLCRFGATCRFNHPPNRKLYYLKTGTC
KFGATCRFHHPKDKAGVAGRVALNILGYPLRPNESECAYYLRTGQCKFANTCKFHHPQPS
NMVLSMRGSPVYPTVQSPTTPGQHSSYIPSPRWQGPSSYAPLILPQGVVSVPGWSTYNGQ
MGSDSPQQTMGNDQTYGTSRQGEPENAGLQGAYPQFRSGSVPLGFYALQRENIFPERPDQ
PECQFYMKTGDCKFGAVCRFHHPRERKIPAPDCVLSPIGLPLRPGEPLCVFYSRYGICKF
GPSCKFDHPMGIFTYNVSTSPLADAPGRRLLGSSSGPAALSLSSEGLVESGSAKPRRLSL
SETRQIPSGDDNIDDEG
>CarC3H21
MYSFKVRPCSRAYSHDWTECPFVHPGENARRRDPRKYHYSCVPCPDFRKGACRRGDMCEY
AHGVFECWLHPAQYRTRLCKDGTNCARRVCFFAHTAEELRPLYVSTGSAVPSPRSSTSSA
MDFAAAMSMLPGSPSSMSVMSPSPFTPPMSPSGNGISHSSVAWPQPNIPALHLPGSNLQS
SRLRSSLNARDIHMDDFDLLSDYDQQQQLINELSCLSPHTMNSNSLSRSGRMKPLTPSNL
DDLFSAESSSPRYADPVFSPTHKSAVFNQFQQQQNMLAPVNTNFSSKNVEHHLLQAASFG
VQPSGRMSPRNVEPISPMSSRMSMLAQREKHQQFRSLSFREHGSNSMAAAATGAVNSWSK
WESPNGKLDWAHNADEVGKLRRSSSFELGNNGEEPDLSWVQSLVKESPTEIKEKLATSIS
GVTPAGSSGEGSNMSTQMESVDHAAVLGTWLEQIQLDHLVAQQN
>CarC3H22
MDMRKRGRSEHGFNNGGFKKSRQEMDSLSTGVGSKSKPCTKFFSTSGCPFGESCHFLHYV
PGGYNAVAQMMNLAPAAPPAPRNVAPPPHAPNGSAPSAVKSRICNKFNTAEGCKFGDKCH
FAHGEWELGKPVAPSFDDHRPMGPPNVGRFGGRMEPPPGPAASFGANATAKISVEASLAG
AIIGKGGVNSKQICRQTGAKLSIRDHESDPNLRNIELEGNFEQIKDASNMVKDLLVTLQM
SAPPKSNQGAPGAPGHHHGSNFKTKLCENFTKGSCTFGDRCHFAHGAAELRK
>CarC3H27
MDLYGRSPTRNGSNPVNQHEWRSPDAVLGESMWHLTLGGGGGGGGESYPERHGVPNCVYY
MRTGFCGYGGRCRFNHPRDRAAVAAAVRATGDYPERLGEPPCQGEKECSYYLKTGQCKFG
VTCKFHHPQPAGTSMPASAPQFYQQVQSPTVPLPDQYGGASTSLRVARPPVLPGSYVQGA
YGPVLLSPGVVPFPGWSPYSAPVSPVLSPGAQPAVGATSLYGVTQLSSSTSAFARPYTPL
PSSPGPSRSNLQEKVFPERPGEPDCQYYLRTGDCKFGLACRYHHPQDQVAARPLLSPIGL
PLRPGVQPCSFYLQNGHCKFGSSCKFDHPVGSMRYSPSASSLIDIPVAPYPVGSLLSNPV
PTSSELGSKRESFSTRMHSSGNGSGTSGGLIFSQGGSVSLSDVQLSRQSSASTNGSRSSR
QSGEIR
>CarC3H26
MPIRKYFCEYCEKQFQDTPSDRKRHNAGIQHQQAKARWYDSFKPQQQQNPTPRSNQPFCL
HFVNKGFCRFGDSCKYFHPNTQQLQQPGNVAGDSMRTRMGVSLDNLPPSLQPPPEGGYPE
LPFVDWG
>CarC3H25
MDSQFYPHRPGEPDCSYYIRTGLCRFGATCRFNHPPNANLFYLKTGTCKFGATCKFHHPR
DQAGISGRVALNILGYPLRPTEAECSYYLRTGECKFGNTCKFHHPQPSNNMTIPLKGSPI
YLSTVHSPTPQVRGFANWPRASYGPSSYTPLVMPQGVISVPGWSAYSGQMGSVISTPPGS
PLQRENIFPDRPGQPECQFYMKTGDCKFGAVCRFHHPHQRLIPVPPDCLLSSLGLPLRHG
EPLCVFYSRYGICKFGPSCKFDHPMGIFSYNLSASPLADSTGRHLLGSSSATAALNLSSQ
GLVESSSAKPRRLSISETRHIPSGDDDDDNDNIDEDG
>CarC3H28
MHNKDVCSPSSKGGFGVNTAGHMQSNAGALASLYSALTNENHPSLSGNCSNGGGVSLYQY
SDSGTEYDSCVIQKHQDMVNRHSMCLSRLVETSKEVEALQQENGQLRALNKELQKQLNLL
IQASLENRYGSGGGSSGQTQTTPFDVLHGFHSLNLGDGKENCADWNNNNINNNNKDLQEV
SDESPTSVIENNGVEVERFSLPKSISVRSNGYLKMAQPPTVATNNSNACRTKGATRSRAS
STQPDAVQKVYVRGGQKEEEPLEMVVYNQGMFKTELCNKWQETGTCPYGDHCQFAHGIGE
LRPVIRHPRYKTEVCRMVLAGVVCPYGHRCHFRHALNEQERLSQPKPRSMKLER
>CarC3H33
MDQHFLHHNHHHHQQHRTRYAPPAPQSHHHLPPPPPLPPPPPLSYHTIHTPPLPPPPPPY
NPPLPHQSPQFPFYPIEEERNDHLPRRIVPESPWNPNPDDRSTRNYPPIDYDRDSHHHHH
NYIHRPPPSYPPIRYEPDNSYVRLNTETSRLEGNPRETFVYGRTTNDDSYHRHVTSTSTS
NLVYLERDEVSTRIENRRWLDDRNPSPCPSYELVKDEISASVKRDYHGSESVRYSNGNNG
SRSNSRECNHVREFSRTPPKKQIQKKSALLRIQTVKPNHRNRDVEQLRYVPDSNNNFFRG
NKDQHGERYSKTEERKRSPVELDISFESNSLVAKAIVAAPSTSGAAPVSAKLSSGGENLN
DNDDNYTNSKKNVGDACSEPGNSGTSNPHEKNKVVISVEASGTCKAKLASKVVKKKKVVK
KVVKKVSVNTNSSVSASPLLANAVGGTVQEDCVTVRSSNTASGIVETVTCLEEKSNAVDK
VSVPDDQGNVLTEDKKGGLSLLSSGLGCRLHESKNDEDSDTGEESRSERRGSISNSPPYA
SSSVDKNSGSDCLDVCNSIHDLVRVTNIDKGTKSLNGSTFEINDMDCGNEQFCQSEVFLS
PRKYTNEGCSENRNHVDVGNEMNYNVISADIVNTHNSVDESVDGFNSNDLTSSEEKVTEE
NSDTAIPLPSSGMVAFSSLEDTRIQDGQDCLQHTSGLKQGSDDGSSCLEDSIIVHHFGIL
KDAEKLVSPGEVPISTENCDIDKTFPNSNISLGFDIRVTNRIEKRDVRTRLEFLSLNLDD
ISLNSVSHSNDADRGSSIVLKDPYPSEVFYHSIQSLDFDSQSSQVGDIALHGKRAFSEVE
FCVANDDRDDANKVSPVSKRKKVNASHPNLSQFQSECSDSIVAITSNAEVPISFSDNQEH
KKDDIALLSIGMGIQSNAQSMPHSGDIDKLSDCIFKKGSFESMDANKETKSSEHLELQHS
DTVSTHCEDLAIPNVQFSELGYERSDNVTPVVSISNSQTDILVIGNIKGEKTDTPAAENN
SHHRDEDDVQRSPRDDMLSNDLNMKDNSLAQENLLFCPADGDGVTISNSNNELIEDLPDA
VSDMFSQEMASDLPDKMITEFTSIYDENICGDEENLSSVSMVKHGSDSNTSSIQHTEKTI
ADHAIGCNDPITRNIMSAPTQIYSKVTPQGLNSNGSKNQSGNSLVRNPTPVSAIPQISST
SLGSRPTPVSSIPKISSTNPLPLSFGEMLKGTKPENRVDLTDQPINCKTELSNTPLQRHR
LPSLPMDTKLGENISSPLSEPLSSGCCENASDLRKFTENNDAPASCEDVLKQYETPENQT
GPSSNGESQAEGNDGNVSSLNSKKIVYIKPKTNQLVATSSSCDIIASIDDKGQTACSDSY
YKRRKNQLVRTTFENHVNQTVAMPNNIVNHDGQGARKVLCNRKFTKRRSNKVAGVSCKSS
RASLVWTLRSKNSSGNDRDAWHHQKVLPHLFPWKRTTYSRSFIHNSASSFNSGSLSAVGK
KLLMLRKRDTVYTRSTRGFSLWKSKVLGVGGSSLKWSKSIEKHSKKANEEATLAVAAVEK
KKREQKDPACVSRQTKIAVDCVGERIFRVGSVRYKMDPSRRTLQRISDDESLASASLSSG
SASKRGYIPRRLVIGNDEYVRIGNGNQLVRDPKKRIRKLANEKVRWSLHTARQRLARKQK
YCQFFTRFGKCNKDGGKCPYIHDPSKIAVCTKFLNGLCSTPNCKLTHKVIPERMPDCSYF
LQGLCSNKNCPYRHVNVNPNASICEGFLKGFCADGNECRKKHSYICPSFEATGTCTQGTK
CKLHHPKKQRKGKKRKRSETQNNGRGRYFGSGMLVATSPSHPQQNEDPEKELADYISLDV
YEDAADTADQSFELSTFCDNDTLDLQLEDTSDELIKPVYIIAKLASQSQSRSLQA
>CarC3H29
MDRKRGRPEGSFNGNGGAKRGRIETESFQSGLGSKLKPCTKFFSTSGCPFGEGCHFLHYV
PGGFKAVSQMINVGSNPAIPPIGRNPNVPPSFPDGSSPPVVKTRLCNKFNTAEGCKFGDK
CHFAHGEWELGRPTVPAYEDTRAMGQMQSSRVGGRIEPSHPPHGPAVSFGASATAKISIN
ASLVGAIIGKNGVNSKQICRITGVKLSIREHDSDPNLKNIELEGSFDQIKQASAMVHDLI
LNVSSVSGPPGKKISSHSSAPANNFKTKLCENFTKGSCTFGEKCHFAHGIDELRKPGI
>CarC3H30
MPPKQQSKADVAKKQKVVEDKTFGLKNKNKSKQVQKYVQNLKQSVQPKIDPKTDAKKKKE
EEKAKEKELNDLFKIAVSQPKVPVGVDPKSILCEFFKVGQCAKGFKCKFSHDLNIQRKGE
KIDIYSDKRDEDTMEDWDQETLEKVVESKKNEYNQNKPTDIVCKHFLDAVERKQYGWFWA
CPNGGKNCHYRHALPPGYVLKSQMKALLEEESDKITIEEEIENQRAQVKTITPITPELFF
QWKKKKMDERDASLAAQQAERAKNDRMSGRELFLSDASLFVDDAEAYDKYQREPEPDETE
QNFRHWGLGYAWACVQGSQNQDPMQDWGRFTSS
>CarC3H31
MDLLSSGVGSKSKPCTKFFSIAGCPFGEGCHFLHYVPGGYNAVAQMMNLKSSAAPQLSRN
VVAPPPVANNGSAPSAVKSRICNKFNSAEGCKFGDKCHFAHGEWELGKPFAPSIDDHHRP
MAPITVGRVPGRIEAPSGLAATTSFGVNSTAKISVEASLAGAIIGKGGVHSKQICRQTGV
KFSIRDHESDPNLRNIELEGTFDQIAQASNMVKDLLLTLSASAPPKSNSGVPGSGPPPPG
RNIKTKLCENFAKGSCTFGERCHFAHGASELRKLGI
>CarC3H32
MAEHLASIFGTEKDRVNCPFYFKIGACRHGDRCSRLHNRPTISPTLLLSNMYQRPDIITP
GVDPNGQPIDPRQIQQHFEDFYEDIFLELSKFGYIETLNVCDNLADHMIGNVYVLFREED
HAAAALASLHGRFYSGRPILADFSPVTDFREATCRQYEENSCNRGGYCNFMHVKKIGREL
RRKLFASQRSRSRSRSRSNSPRRRRSGDRGDRERRDRDRDYESRGRRSSDRDRDRVRDRD
SRDREGGGRRRNGSSAREGSEERRARIEQWNREREEKL
>CarC3H40
MSGTDRKRSSKWDLGDELEFSPGSKQMRPGWSSADVAGRNSSKRAYSQGNDKLRPVMGFS
SKEFSGGRGSNKDGDLNKDHRVVDTRREWDTDGNYSKKMSPWPEERKQQRHSQSPNNGWS
RSSRSRSRSPPRGFRSSRSRSPRGFRWDSGVDDRKRMRVGGSTQPCRDFPAGKCRRGSLC
NFLHDDNQNHDNSWESKHWEDGAPRYSAPHESVDHSLKSGRSNEACINFAKGRCRMGASC
KFVHDDDSDGYGKVSMDEFTREREINRRHRDSSFEQGGGHAPNRTSDTPCKFFANGNCRN
GKYCRFAHDKQACRSPNRRLRDDRRASNPSGDRQMLDRRKSSNSISPDRRLKDDKRGLDG
DVADPDIVGDSPKQNDTVSVTDTAKLIENKSGNVGATERGSTAWPMTDGWDHGLDKSRLH
GKPSISSDKKEADRWIAENTGANMHGSQPIGTDIWPGDAEMSPDWNYRMGSSSHMEEPGQ
NKHGISQGGTYLSTSEHSKIQVAPGQGINQITQNVNPLHTSSSHAIGQSQVAVPILPSRE
GIVDAMHSQEVCTEKKYTMEPNIMDPGLSHVSSRNPSTQNEVSNEQLAQLTNLSASLAHI
LGAGQQLPQLYAALNSHDLKDSPSLAKTQVPAIPVSIACFKPDPAVGLPKPYDPMHDSIE
QKNADASGVLPAIPQSKNIAEVETLSQLSKSGRQNCGDSIKAASSEFVKSDNLIQLQPGQ
NTVVNKDNNEEVAKERQSSQDGHHKSTKENGPQNMDQNGGPDDANKAKDMKGIRAFKFAL
AEFVKELLKPTWKEGQITKEDYKTIVKKVVDKVTGTMQGANIPQTQEKIDHYLSFSKPKL
NKLVQAYVEKVQKS
>CarC3H38
MEPLEQSESIGSSIKDPQLSSHIQSLDDDYHDPQPPNLNHITHLDEELQNKLDLKDEDEI
EGKSSNFEVRDEHLCDEDASPESDKGQGFHHDDDDGWIGDDEVSDWIENVSEKVDEVENK
DERRHEQYPLRPEAEDCSFYLKTGTCKFGFNCKFNHPIRRRNQAFKEKVGERDELEERSG
QTECKYYSRSGGCKFGNDCKFNHTRGKCSAVPVSELNFLGLPIRLGEKECPYYMRTGSCK
FGSSCKFNHPDPTSVGGYDSTSGYGNGSSISLQDASQSSTPSWSSTRKLNETTPFVPIII
SPSPGASPRSSDWNGYQAPFYLSERSMHPPSSYAVNNPAVETNVYMHRHKQMPVEEFPER
PGEPECSFFLKTGDCKFKSHCKFHHPKSRIARLPPIILSDKGLPLRPDQNVCTHYSRYGI
CKFGPACKFDHPINPPPPPPTMRGHDQQSSYTNSASIEEEAGSGGASDATIQ
>CarC3H39
MAHRLLRDHEADGWERSDFPIICESCLGDSPYVRMTRAEYDKECKICTRPFTVFRWRPGR
DARYKKSEICQTCSKLKNVCQVCLLDLEYGLPVQVRDTALSISSNDAIPKSDVNREYFAE
EHDRKARAGIDYESSFGKARPNDTILKLQRTTPYYKRNRAHICSFYIRGECTRGAECPYR
HEMPVTGELSQQNIKDRYYGVNDPVAMKLLGKAGEMASLEAPEDESIKTLYVGGLDARVT
EQDLRDHFYAHGEIESIKMVLQRACAFVTYTTREGAEKAAEELSNKLVIKGLRLKLMWGR
PQSSKPESDGSDQARQQASVAHSGLLPRAVISQQQNQDQTQGMLYYNNPPPX
>CarC3H37
MCSGSSPKPSPSGLIEEHEYERQEELHQKVSALLEFSATDDLMAFKDAVEKDDHGVDEVG
LWYGRKIGSKEMSYEERTPLMIAALFGSKGVLSYILGTGRVHVNRRCGSDGATALHCAVF
GCSANSPEVIKLLLDASADVSSVDANGNRSSDLIDSVSNSIFGSRKRILQAILEGTDDVD
VVDDDDYFKEEKQQPNAGTPRIEKKDYPIDLSLPDIKNGIYSSDEFRMFSFKVKTCSRAY
SHDWTECPFVHPGENARRRDPKKYHYTCVPCPEFRKGSCSKGDGCEYAHGIFECWLHPAQ
YRTRLCKDETECTRRVCFFAHKPEELRPLYASTGSALPSPRSVDPYTLNSPSSLIQRAST
PPLTPSAASSPMNGTMLWQTQLHSAAVPTLQMPRSRLKTSLNVRDTDLDMELLELENRLM
RKLMMEEMAAGISTPSKWQNSMPNSPSYPVSLTDHMGESNRFSGVNPTNLEDIFASHFQS
PNGMQNVNQQLWGYPSDVTTSNRIGSPPFMADPSMNPRYAAFSKRSQSFIERGVASFNSE
LPSVTSVAAEPSSTFSSWGSSNGKLDWSICGDELNKMRKSYSFAFQNRNSSTSTMAATAV
PPNDGEPDVSWVNSLVKDAPTMEYDQCCVED
>CarC3H36
MCGGPEKSKSLSTSSSSSPSAVEGSNNVKDMKNLTVHTDDSFSSLLELASNNDFEEFKVA
LDSSASLINEVGFWYVRQNGSKQIVLEHRTPLMVAASYGSIDILKLILSCPEADVNFSCG
TDKSTALHCAASGGSVNAIDAVKLLLSAGAEINCVDANGNRPVDVIVFPPKLEGVKIILG
ELLSDSTSDGSVDDCSLPVSIDSSSPGSAAPSSSIENGYPTSPVALKFTDPAVNSTPEKR
EYPIDPSLPDIKNSIYATDEFRMFSFKVRPCSRAYSHDWTECPFVHPGENARRRDPRKFH
YSCVPCPDFRKGACRRGDMCEYAHGVFECWLHPAQYRTRLCKDGTSCNRRVCFFAHIAEE
LRPLYVSTGSAVPSPRSSASAPNVMDMAAAMSLFPGSPSSMSSMSPSPFAQPISPSANGI
SHSNNAWPQPNVPALHLPGSNIQTSRLRSSLSARDMPLEDFHNMLQDFDGQQHILNDMGC
FSQPRPGAISVSRPGRSKILTPSNLDDLFCAEISSSPRYSDPAPASVFSPTHKSAVFNQF
QQLQSSLSPINTNVMSPKNAEHPLFHQASYGVSSPGRMSPRSMEPLSPMSARMSAFAHRE
IQQQQLRSLSSRELGANNSVSVVGSPVNSWSKWGSPNGKADWSVNGNEFGRSQRSTSFEH
GNNGEEPDLSWVQSLVKESPPEIKEKLAGSGPIASAEMNSNPQVDSIDHSVLGAWLEQMQ
LDQLVV
>CarC3H34
MDGYEATKIVFSRIQNMDPENASKIMGLLLLQDHGEKEMIRLAFGPESLVHSVIFKARKE
LGLLPLNLNSSSASATSPSTPQSPSPFLSRQNSNNTSRLINNGSMILPTTLSIPNPNSAS
WATLSELQQNHDDLMSPNNLVLGSSASSPFYGNGGVGSDSIDEFQLQDQLSFLNEGSPSL
DLLSSSPNGVNGGDPSLFYGWGGSSLHRRSCSVNDACLVSEDAANSGFGWKPCLYFARGY
CKNGTSCRFLHGDVGGEVGATMIDSNSSKIEMMDQCHHELLRSKSVQQQRLAAASQLMAT
SSFPYSPKCMSLLLQQQQQSDSQRAAAAALMMNEDLHKFGRSRLERNDFSLNNIGMMNPA
SRQIYLTFPADSTFREEDVSNYFSIYGPVQDVRIPYQQKRMFGFVTFVYPETVKLILAKG
NPHFVCDARVLVKPYKEKGKVPDKKQQQLDRGDFSPCGTPTGLDARDPFDLQVGGRMYYN
TQDILWRRKLEEQADFQQALELQNRRLMSLQLLDIKKQHQRALSSGSPIPSPTHSPNMFN
QNFALSSFHSSSESQEENGSGSGSASSASIPIDQQVNISVGKEVAVNGVENGNIETSGKQ
NSTHDDSDLRECLEHNLPDSPFASPTKAIGDYMAAFNNNGPNETTDSDASASSANSKFST
NTLLPPSSALDMGSFKSYNCQIPRFSSGHGTIGMLAGTGGPIGI
>CarC3H35
MSNRVCKFHARGVCLKGEQCDFSHQRKDTPVDATICSYYQKGSCAYGSRCRYKHVRPSEA
SSSASMVSDSAVPVSNRFGKVSSNWVPKGTKVPSPDKRVTNLQRKHQEFIGNSDFGESST
ASARPHEQLFCKYAAANCPNRDRCTRIHGNQCLYCRKYCLHPVDKKEKENHLRTCDKKEK
YLLALKNSEEIECNVCLERVLSKPKPSECKFGLLPECDHAFCLSCIRNWRSSSAPTSGLE
INSINANTVRTCPVCRKLSYFVIPSGIWYTSKEEKQEIIDNYKESCRLIDCKHFSGGNGN
CPFGAGCFYKHTVRPGSYTWVHNRPPHNRPPPPRRNQNNFGMNDVLEMLGEVDLSGGEFY
SIMRDMDIFEGMDPFEMMAIADSLAGGSAPCMGPFDSNDEGDDEFDLFQMAALSEALADG
VDDFGPDDFYDEMDPMDAALLSMMMHSHMEEDDEDEEYSDEQY
>CarC3H43
MVAQQPQLQIQTQQPTPSPQDEALKRNTDCVYFLASPLTCKKGNECEYRHSEYARVNPRD
CWYWLNGNCLNPKCSFRHPPLDGLLGTPPAASASGPSVPSTQLATTSATHAAPYNSSKPA
VPCIFFQKGFCLKGDRCAFSHGPNSNNGNKIASQGSMINQGAENPSFKKPFGGIEKHTQE
KKTFQGNVATFGGAEAKPVKKFETAPQKNIFKLEKHVPPPTAGFGNEALRFKTASSPPPA
NGPNVARANRVLQARLPDDHSFHSGKDSDEFLRESSPGFDVLVADELRNSDYYHGEDEFG
KPRGQDERGLDSLNEFDIGHSADYSSAADIDRERFRVSQGYESYDHVQEPYGWEPRKASA
HAERRTHHRSDSPDSVEVSDLRHRLSKRRKGNGLKSVVTNDYALERHGEERSHRFPRKDS
VHLPSNERSVNNRFRGRITLPPNGGDGNLERDLDRGRIRGRLSSGRLQAPHEGRIQDRLR
GRLPDDERRSFRGRSIGDRSGFSGPKSLAELKFGRNTENREQQSFGKRKSFRDPQQSDDD
VPFEGPKPLSEILKEKKGVGAGAASSQSSKSVYNKNEGITENEAVLETKEEESKIQDNTD
VTHGQSSEDGMIYDEAAEDQEYEGNDQREEGDYEYEQGDEEYDYEQVDEGENQEYMEDED
GDDFAKKIGVVLS
>CarC3H44
MENAMMNNGNMKVSKVRRTLNENVSPLQVELDDKRGRYLQSTTMSPGFQPYAENIDTGSP
LARYFFAGSPISGKSSESFTSPIFGSSKYRSARMQQYCATSSGNSSFGSRGRLSLSPLSS
IENMEIKPLMSPPMYGTPVKVDEEVIVMDDIQVRPMSGGKNGRSSSSSSSRGSGSSSSSS
KSVYKTDICRAWEESGNCRYNSKCQVRSRHNYYE
>CarC3H41
MSMMLGEPPHRTNPTIHVPPWQMMSDSTAEIFSPLTTNDDYSPYYLQEALSALQHYIPSN
EHDDDSDSDAIPSHESVDVYSCDNFRMFEFKIRRCARGRSHDWTECPYAHPGEKARRRDP
RKFHYSGTACPDFRKGSCKKGDSCEFAHGVFECWLHPARYRTQPCKDGTSCRRRVCFFAH
TSEQLRTPTQQSPRSVNSTDSYDGSPLRLAIESSCVKSLPFMSSPGSVSPPVESPPMSPL
TSSLGRSFGFGSVNVNEMVVSLRNLQLGKMKSLPSSWNVQMGSPRFGSPRGPVIRPGFCS
LPTTPTQTPNRSGVNHFDLWDQRCEEEPAMERVESGRDIRVKMFEKLSKENSLDRSGLGS
GSGSGQVDGAPDVGWVSELVSPFLG
>CarC3H42
MSGSCRKLSSKWDSGDESEFASESVTNSNNSRRPYLASNDMIKPRMEFLSKEPFSGGRGS
NRDDVRNEDYRVFDATIAQGTDGSYDMDISPGFEEWKNRKHGQSAKDDYGSAMSRRSRSH
SRSPPRGFKYSAVDERNRTRAGRTAQPCRDFAVGNCRRGSHCHFLHHDNQSYEDSRESRH
RQDGPRYSNSRESGDYSLASQRSNEACINFAKGRCRTGESCKYVHHGNSDGFDNKVSADE
SSRQREIDRRRSDNSFKQGGQHYPNHSGNTPCKFFAFGNCRNGKDCRFSHDRQAFTSPIG
RLRDDRSRSNQGEDQVLGRPKISDSVIPNGRPRDDRWGSDGSMADVGKVWDGPKQNDLVA
VSDTAKMVEDNKNGIIGAAEPGFIAWPMSDRRDHSFDKNIVHNESPFSIDKKEGNCSKAE
NATDNILISQSVGGGIWPGDETMSPDWNYGARSSSHVNDEHGQNKQQVAPGQGLIQNSQN
ISASQVVGQSQTTVSIVTPRARIIESIQNQEHSTEKNYIVEPNTMNASLSQISSRNTPTQ
NVVSKEQLAQLSCLSASLAHILGTDQKLPQLHSTSNSYDAKDTLFGSKIEGSGDPVSLTF
IKPDPAIGLKQYDTMCDSMGPKNTNASVVPPTFSPIKIPKNAVEIPPQLSNLGQSFDDSR
KTAISEEPHVKNEHLFHLQLCENIKVQNETSKIVAEEKPSSQSENKITKENSPLGNMDQN
VGPEDAKKTKDAKGTRAFKISLVELIKELLKPTWKDGKITKEDYKAIVKKVTDKVTGTVQ
RVHIPQTQEKIDRYLSVSKPKLIKLVQAYVEKAQKA
>CarC3H46
MKDVCRNFQRGSCSYGERCRYLHVQQQPQRKSNNVNGFGGQPNSQQHPNTNPFGFGSASS
ASQQQQKTNPFGFGNQNTNQLNGKPNQFQPFENKWSRSSSKPQNGTPRQSDNHSQTVNHK
CTDPEVCKRQIAEDFEQEKPLWTLTCYGHCKGAPCDIVGDISYEELRAAAYEDAKNGMNL
QSIVEKERNILKSKLVEFEKLLSEPYKMPLNSSIDIQKHQSNGANANAFSLATQNNGPLA
VSSFSQLGASMNTGFERPAAAPLMATPVQPSSFGNGGNFFTSNTENLFGSGILGGQSTPF
STPAELTMFPGSTSQPQQPSFAFNNTSSTTMLPTASDVLNTSQVENVSGDVSIWLKEKWN
PGEIPEEAPPDRFVR
>CarC3H45
MSGILCEEQQKLLLSLKKSLTLRDKIDIDNTPPRKLLARRQPAADMLPDEDPYSSDQFRM
YEFKVRRCTRSRSHDWTDCPFAHPGEKARRRDPLKYQYSGEVCPDYRRGNCERGDACEFS
HGVFECWLHPSRYSKNMHVLNELMRSIELESALNSPVSATKLPWLDVNVSDQYSPFGCED
HSQNHVIDVLPTMNCGKYYSSDDAEFVREQRKVVGDDDVIAVPDFGWVNDLLM
>CarC3H48
MDISECTGIVYEKILRFEPEHATKIIGYILMKHHGEQELAKLASSPDYFIYEVVLEARNE
LQLFNATSKMLPIQPPSYLQSHTSYYHMNSANDGNTNEDLMGTSYLDSIVELHQRLELLH
SVNRRVNCRVDGLNCVRTNLEYASAVCNLNRKNGGRFFNMYEYPFKTCHYFNKGFCKNGN
YCKYSHHGNVGSEMYGNDAAYDEQAISPRSLAQLESEIVELLKQRGSPISIASLPMAYYD
KYRKVLRAEGYQAGSGKSGINLTRLLAQFRNSIRLIDRPHGQHAVVLAEDASKIMGKIDC
QNISASQQIYLTFPRRMYQTTLDVRIPCQQRRMFGFVTFVDPETVKMIFEKGNPHYVHGS
RVLVKPYKEKPKLVDRKYPYRVEHHVCYSPRYLQINAEIPSSASSCGDTYYQSGFEELEY
QRNRLAALQLRQNFYTAPRLPESKSLDDHVNVQRVESFSYAQNDKVESSDTNKSDHKSDH
DSIEGIHLPDNPFSFCYEVDNGLSTVI
>CarC3H47
MAANAELSPSKILDTINVQDSTLEPHLTAPQDAQINEVKDDVVPTEKRKRDDADGNDNDEADGKRSLHPM
WKTSICSYFRKHATCHHGDACRYAHSEEELRPRPDNTWDPTSERGKKKALKSVTGEKLNVTDGVMMTELV
DEVDGEGGDDGFASNQALSKCLVHLPMKWSSENLRNFLNEQGIPFKHAKTKKGMAIGFVTFENEEQMKSS
SKDLLGKQIGNKKLEVADVIPRSFEKKSNSNSKARSSREAVTPLAHMSYADQLEQKKYSLMQILKKLPRN
ARKACPNGVPLPEWILTHISAGGLPCNLEGIIESPIVNGYRNKCEFSVGYSMEGKATVGFSLGNFREGVT
AVEEAVDCPNISTIACKYAAIFQEFLQHTNFPVWNRFKNCGFWRQLTVREGRSNGNVADAETFDGIAEVM
IIVQVSTASFDDALVAAEFKRLAESFVTGATSHCPTLPLTALVVQDHQGISNVAPSDAPLHSLPIAVGDP
ERDENISAADVRIHDYISNLQFSISPTSFFQVNTLAAEKLYSLAGDWACLGPDTLLFDICCGTGAIGLTL
AHRVGMVIGIEMNAAAVSDAHKNAENNGIKNCKFICAKAEQVMGSLLKEYLNVPKEQVDDPNISASVNDM
PEDSACPEPGNGEKASNSSENNNSGVENEVPKDSTSENENTSMQQFKNVVAIVDPPRAGLHPTVIKALRT
HTHLRRLVYISCNPESLVANAIELCTPSPAEIEKGNKDNRGWRRMSSAGLARHRAKSMPISEAFKPIKAM
AVDLFPHTQHCELVMLLER
>CarC3H49
MAPRILLCGDVFGRFNQLFKRVSSVNKSAGPFDALLCVGQFFPDSPEQLDDFMAYIEGGS
HIPLPTYFIGDYGVAAPKVLLAASKDSANRGFKMDGLKVCDNLYWLKGSGKFNLFGLSVT
YLSGRKSSTVQQFGTYSQDDVDALRAIAEEPGVVDLFLTYPYSTGSDSTISDLVQEIKPR
YHIAGSKGIYYAREPYSNVDAVHVTRFIGLASVGNRDKQKFIHAISPTPASTMSSTEIAM
KTTNTTLSPYTSAEKKASPNDTVKRSSDGISDSQHWRYDVSQKRQKHEAGDKMCFKFVSS
GSCPRGEQCNYRHDTDAREHCMRGVCFDFLNKGKCERGPDCSFRHSLQDEGDRDPSRKRG
SENTRPSRSRECWFCLSSSNVESHLIISIGENYYLALAKGPLVEDHVLILPVEHMPSTLS
LSSESEVELLGFQNSLNRYYKNQEKEVIFFELASIRGTHANLQVIPIPSPKAFLVEKAFN
LAAQKLGFKFVVKKFDSISDGRKFLKTQIDGNSSLFYVEVPGGTILLHHVEEKEIFPAQF
GREVLAGLLNMADNADWRNCKHNKEEEMKIVEDFKNRFQEYDPSH
>CarC3H52
MTFPDNIPTFRMSPPHFATNSDVIEVRPQFPMNNQHFDQPPSFKRARISDNNHPPRMMVQ
PPSNKGTSHIFFKTRICVKFKLGSCRNGENCNFAHGVEDIRKPPPNWQELVGSRNDEQLH
ALVAGNWDDDQKIIHKMKLCKKFYNGEECPYGDKCNFLHEDPAKFRDDSRNSRESTTISI
GTNGSPKSYGDGTNNLDGNRAVNKQTKGTYWKTKLCLKWEHTGHCPFGDDCHFAHGLEGK
AGSRQVDSVVDGRRPKTRRYKHAITAFVTAMAGILSHAITAHVAAMVAFLHKLPMAVVQK
FAATFCHCRHLSSLVLDGSFLRTLTGVVLVPELQAFGGRVEAEIAGAVANSTKAIIIPTS
VSAIDAPPTTLIASQPVAKEEEQTKKHLLRLKVNKKINRIYGDWIDDLPLVLHNLPSTVE
T
>CarC3H51
MDEDLLKRNTDCVYFLASPLTCKKGAECEYRHHEIARLNPRDCWFWLAGNCLNPTCAFRH
PPLDGHTGVPSEPLQSSVPANKTTVPCFYFFNGFCNKGNRCSFLHGPSDSLLTVKPLKND
NGSSKALNSENKTSSGNITCVASAPSETHFDRSLSVPKALSDFKLQPKEVLQVPLPENVK
QKGDCLELSASDYKETAMTRSNSLLPDDGVAHNMSHLSTEQSSDEQINSHVEPEERWESS
PGFDVLVHDESGNLGYEDDSEYLPVLDMNEQELNEQYSGYEFKDTVEYDTLCSDTDILYE
QGTCDDYRCFDSDFTNANGRKVCGYSREMVVDSIFSRKRIRMSAAEMSDCDSDLDLRDHL
RRRREGNVPPVTGFLRRHDLPSLMVRNSVRHQRQGTGQRQNRRLTSQLEFSSMREVETLS
IANKERFRPFQQNRPRKHYGENLDNRPFLSSMVSRKPVVKQQRFIQESTTFSGPKTLAEI
KEEKKKKKKVGESSHRESISAGFQDPKPLSEILKDRRTIG
>CarC3H50
MERYGRTNEGSQSDPTPEWNVGGGDTTLEAGYGLVGGESYPQRPDEADCIYYLRTGFCGY
GSRCRFNHPRDRGAVIGAARIAGEYPERVGQPVCQYYMRTGSCKFGASCKYHHPRQAAGT
TTPVSLNYYGYPLRVPAGVQMLPPSPVPQVSPLPMPVPSPIYQTVQPPSGPSSQQYGVLV
ARPPLLPGSLFQGPYGPMVVSPTMVPFPGWSPYQAPGGSPVLPSSTPLSVGSTQLYGITQ
LPSPATAYTGPYQSSGSSTGPSGSIQKDHSLPERPDQPECHHYMKTGECKFGSSCRYHHP
PDTGAPKGNVNLSPIGLPLRPGAQPCTHYAQRGICKFGPACKFDHPMGSLSYSPSASSLA
DMPVAPYPVGSSIATLAPSSSSSELRPELASGSSMESASSRMSSSTSTSTASVGLTLSTV
GPVSQSSIQPSAPSSSSLAAPSATTSSTVSHTSS
>CarC3H53
MDYSRDGNVVQIITAGGGGGDSWSSDQADWATEDEYRYWNGNEAGETTPSSNSNCDQPRQ
QRSGSEPPSKKSRSNSQDNGGGSNGGGSNRAKAIGKMFFKTKLCCKFRVGTCPYVTNCNF
AHSVEELRRPPPNWQEIVAAHEEERSVFMNEQPREEFQIPTVGSSTFVGESMNQRSYKGR
HCKKFYTEEGCPYGESCTFLHDEQSKNRESVAISLGPGGYGGGGGGSVGGGGGGSTGSGS
VGGGSAAAVGGNGANLKPSNWKTRICNKWEMTGYCPFGNKCHFAHGATELHRYGGGLMEG
ESRDTASAVASEAKQGVPSKTHADNVVASTPPIAHSDVYHIGVPSQRPSIVSQRPGQRAH
QKWKGPDKISRIYGDWIDDIE
>CarC3H54
MATNDSTMEFHEISSETEEGSNLSSEYDDDSEQDPDYDMLEETHRSFSNLSLRNKAKKRI
VEDKGLATTEINSEGIEITASSLDDENSETVQKIIKAGLLEKLKVDECKMYLKKNGLRLT
GNKDTLIQRIKEHLEIINGGGEKKYPPQSFVLNCKGDACTGDVVLFEQNVYEMFNIASRS
ASGPPCGKRIVAGRIVKESYGAAKQQHTFTIEVLWSKGEKPLPPLHPLLIKGRNLYRLKT
LRQKWEDEGKRQKMLMEKHSRGDVARADREARIQEKERRKTMKENRISKKDSAKNQSQSH
SCIAATRSQKQPQETTKAFINLEKPQFPSQHSVSSANTSIATPAIVNKPAAVTEQRSRPI
DSRTVAMGSDQFRNSGQSSFNANYYSTDYHCRDKPTTFVKTNNFTERSYQRKPLASTNQL
HSHVANADHVHMSIPKRESYQQKQPCRHFARGRCYFGDNCKFLHDLGQRECMN
>CarC3H55
MDMKVAKNISTQRVIPKPCHYWLAGRCNRNPCRFLHEATPHTFTASCNVNAGYHSSRKRH
SSSESEKPLPKRNSKTVLIRKSGDGGDRTPVAEASQKPSPIICKYWMDENCVYGDHCRYL
HSWFYGDALSTLTKLQGHKKLVTGITLPVGSNKLYSGSTDGTLRTWDCHSGKCDNVMNLG
AEVTSLISEGPWIFVGLPNIIKAWNLQTASQFTLDGPKGRILAMVVGKDTLLAGAEDGVI
SAWRVSSEPSSSFEMVASLHGHTKSVVCLTIGCRKMLYSGSMDQTIKVWNLDTFECTMTL
HGHTGAVTSLICWDNFLLSGSSDCTIKIWAATEEGPLKVIYSQNVENVVIALNGMTDAEG
KHILFCSCKDNSVRLYELPSFSERGRLFARREFGSIEIGSGGLFFTGDGTGLMTVWKWLE
DPKLAGSS
>CarC3H56
MKTLTIDTEDSFSSLLEFASNNDIEGFKLLLDKEGASSINEAGIWYGRQNGSKQIVLEHR
TPLMVAATYGSIDVMKLILSYPEADVNFACGVNKSTALHCAASGGSVNVVDVVRLLISAG
ADVNCVDVNGNRPVDVIVVPPKLQGMKAVLEELLLDNASDNGSVGDFSVPVSVKSSSSGS
LENGTALPYSPSVSPPSPMAELKFTEKKEYPVDPSLPDIKNSIYASDEFRMFSFKVRPCS
RAYSHDWTECPFVHPGENARRRDPRKFHYSCVPCPEFRKGTCRRGDMCEYAHGVFECWLH
PAQYRTRLCKDGISCNRRVCFFAHIPEELRPLYASTGSAVPSPRSSATALNAMDMAAAMN
LFPGSPSSVSSMSPSHFSQPMSPSGNSISFSNASWAQQNVPALHLPGSNLQSSRLRSSLS
ARDIPLEDFNVLTDFDGQQHLFNDLSCLSQPGPGSCRSKTLTPSNLEELFSAEILSTPRY
SDQAMASVFSPSHKSAAMNQFKQLQSMLSPINTNMLSPKNVDHPLLQASFGVPSSGRMSP
RSVEPISPMSPRMSAFVQREKQQQQLRSISSRDLGANNPTSVVGSPTNPWSKWGSPNGMA
DWSVNGDELSRQMRSASSFEHTNNGEEPDLSWVQTLVKDSSPEIIKEKFASSGPIASADG
LNSNSQIESVDHSVLGAWLEQMKLDQLVV
>CarC3H57
MGSYEATNVVLSKVKNFDPENASKIMGYILMNLEEYELVRLACCPDHVLHNLVVRVKTHL
GMTLSTPSSPSPLNPISRITSNSTNPFTKSRNPSSPSSNVWPPPSFQKNPISPKFNPLLS
FDNNNIQGVGVGLGGSCSSSFSPRVINNGGGGDCDFVDEQQLNEYFPFLNEPSNGEDLVD
PRLEMNLGPQNWISGNNGDNTHNIHRRSYSANDASFVCEESGLGFGFKPCLYFARGFCKN
GATCKFVHGDSIDANTGAIVGSPSKFDGFEQHEEFLRFKAAQHQRMVAASQLAAGGTSPS
SYDKYIDFLMQQHSDNQRAAAAAAFMMGEEYYNISGRGRPERSDFLAMVSGDKPNSASRQ
IYLTXKFGPVQDVRIPYQQKRMFGFVTFVFPETVRIILSKGNPHFICDSRVLVKPYKEKG
KVPDKRQQHQHQQLERGDFSPCLSPSSFDSKEHFDFHPGNRMLFNTHEILLRRKMEEQAE
LQQVLELQERRLKSLQLPDFKNNPINHHQRSLSVGAPLAFPHQLHGHVNHAGLSSSDNIH
GDITGYGGGLTSTGSLGASFEPQQLQKDVGPTCIDAAATESGNMKDIAKSEVEELNARNV
EQALPDNLFASPTKAAGDYRTDFSPLEEVNESTAFSSNSSQKLESTTAATSGDMASL
>CarC3H58
MMIRANPTVHVPPWPINEDPMAEIYSSYYADDSNAGAGDYSPYYLREALTALQRYLPSNE
LDADSDSEFPGRESDSPVDAYSCDHFRMYEFKIRRCARGRSHDWTECPYAHPGEKARRRD
PRKFHYSGTACPDFRKGNCKKGDACEYAHGVFECWLHPARYRTQPCKDGTSCRRRVCFFA
HTPEQIRLNVQQSSRSINSPDSYDGSPLRQLALPFMSSPVSVSPTESPTMSPKSLGSSSV
NEMVASLRNLQLGKMKSMPPNRNNVKIGSPGFGSPRGSVFRPGFCSLPNTPTQVSGSGRV
GVGYFDLWDQSCEEEPMMERVESGRDIRAKMFEKLSKENSLGNSDPGLGQSGGAPDVGWV
SELLK
>CarC3H2
MSKRVLCKFFAHGACLKGEHCEFSHDWKAPPNNICTFYQKGVCAYGSRCRYDHVKASRAQ
PSTPSSSIIENQPLVSESVVLGNTRITSNDVTTAAEFSLSNTPYVLPSIPAWNQESVHHD
FLREDDVVQSIITSPSELPICSFAAAGNCPRGEQCPHVHGDLCPSCGRHCLHPFRPEERE
EHMMSCENKQKHLEALKRSQEIECSVCLERVLSKPTAAERKFGLLSECDHPFCISCIRNW
RSSNPTLGMDVNSTLRACPICRKLSYFVVPSVIWYATSDEKLEIIDTYKAKLKSIDCKHF
DFGDGNCPFGTSCFYKHAYRDGRLEEVALRHLGAADGDTIIAKDIRLSDFLANMHLS
>CarC3H3
MDFDGGNKRVYNRLGGPTGGDSKNQKVCFQWQAGKCSRYPCPFLHSELPSFNGNGAPSKR
PYGSGENSSFSGRRGGASFNTWGRGGGRGRGGGGRGGVGGGGGRGVVVSGDRVCTYWIQG
NCSYGERCKFLHSWSLGDGFSLLTQLEGHKKVVSGIAMPSGSDKLYTGSTDETVRVWDCQ
SGQCIAVINLGGEVGCMISEGPWVFVGIPNFVKAWNTQNSMELSLNGPVGQVYALVVIND
MLFAGTQDGSILVWKFNVVANCFEPAASLKGHSRGVVSLVVGANRLYSGSMDNTIRVWNL
ETLQCIQTLTGHTSVVMSVLCWDQFLLSCSLDKTVKVWFATEGGNLEVTYTHTEEHGIVT
LCGMHDSQGKPILMCSCNDNTVRLYDLPSFAERGKIFNKQEVRAIQAGPGSIFFTGDGTG
QVRVWNWIPEPANNSIQ
>CarC3H4
MEEDDKSNKQSQSPMAFPPYRRSHFRSQTYHTLVRILSHLPPSTIPTQSLNVPDNDIGGL
GLENKEKEPASSEINVGSNVMDPKGSVSMNETHDVHETVESVEDMIKNFSVHDMILDDIE
FLMERDEPSEQINGFHSEQTLMNELELVVKETGDPVRGNGLILLNSGLKEKQNSGSEVDL
MDYQVEHVELLHSGTSTSGSVRELQSQVPGEFNQLASEECLVSGSTKGQASASVISTSSL
KNKTQQKETELVKPVCSVVGSLSTIQEGDFEKEEQNGHKLAEPTHISLDLDKNIEASNMT
EDGGLLDSTVIKDKSVTQSGEKSEKIISVNNETHDSNILIEEGGLEEGEISGDFEMDGNT
FDVSSADATVAEQMKVDEVQLAISREDRHVGSKVINDIPTTLTQNQVLHNGFLEETATKD
RENSSPVQIIDASKKKRSGPDSKKQKNNKEVVDTSRKRKCESDFEKKEDIKKQMVDSSRS
KRGPGSKEKKTKKRKKYRKNRAEKNRELGVKRLKLIPVQKPKTIQYCRHYMNGRCHEGDK
CNFSHDTVPSTKSTPCTHFARHSCMKGDDCPFDHNLSKYPCSNFLSKGSCYRGDACLFSH
QVPINQDIPTPSNACKPELKSPLPLGHTNFSTPLNNHGCNSVQQNRFTNSKGVDSQINAE
HKVTDTSQKQPTSAPKGIRFINVANLSPSLSTPKQDTVTPSKGSLVRNGTCTDKGQNIPE
IPKKLPSVTPKGINFLSFGKSSVCSFKSSIGSHVNKENGIKLPQSVNFGLPEHSISFLNK
DDYGKVSDRTAQNLPQTALFPPEILDKNQSMAEIMKSKFLGX
>CarC3H5
MMNMKVGRSRTERISGTTCAYWLAGRCNRNPCRFLHTETSYPSTASYHNARKFHSFSKFE
KSRPKHNPNTILNRNSEKTQVADKSSPSICKYWVNGNCVHGDRCRYLHRWSYGDGFATLT
KLQGHKKLVTGIVLPVGSDKLYSGSTDGTLRTWDCNSGQCTNLMNLGAEATSLISEGPWI
FVGLTKAVMAWNIQTASHFTLDGPKGRILAMTVGNDTLFAGAEDGIISAWRGSSTADSPF
ELVASLCDHTKSVVCLAVGGDKMLCSGSKDQSIKVWDLDTLECKMTLNAHTDAVTSLIWW
DNYLLSGSSDCTIHVWAATEERTLKVIYSHNVESDVVALSGMADPEAKPILLCSCTDNSV
RLYELPSFAERGRLFAKKEVGSFETGPGGLFFTGDRTGLLMVWKWLEEPRVEAASS
>CarC3H6
MEHSESDSVAVSYSKDPQSGSEVQQPSSPVDHPPPSDLNHAAEDEDALTEELQNKLDLKS
KGEDEGVDETEDKVSNFDDGEQVCDEESVKGEEVVDGDSKGWDTNSWNDNVNEEVDGGRD
GYGYGSGYGGGYGDGYGYGDGYGYGDGVEKKEEKRNDGTHQFPLRPEAEDCSFYMKTGSC
KFGFNCKFNHPIRRKNQAVKEKVREREEPAEKSGQTECKYYQRSGGCKFGKACKFNHTRG
FAAPISELNFLGLPIRLGEKECPYYMRTGSCKFGSNCRFNHPDPTTVVGGDTKSGYGNGG
SISLQGVSQQSVAPWSSSRKLNETPFVPMMITPTQGLAPQSSDWNGYKAPVYLSERIVHP
SSTYVMNKPTIETNVYMHHHKQISVEEFPERPGEPECSFFLKTGDCKFKSNCKFHHPKNR
VARLPPCNLSDKGLPLRPDQSICSHYSRYGICKFGPACRFDHPENSLPLIPGLGQQSYTN
SASVQVTGMGGSTGANDVTIQQSV
>CarC3H1
MFLSHYRRTAEAAAAASAHRYSSISDIDIAPPGVASRISSSSTANYLSQTSPWSSAFPAA
NAGSLSLDLNRSTDALYHPTILSTIGQNEAWYTTNSLTKRPRYETGSTLPIYPQRPGEKD
CSHYMLTRTCKFGESCKFDHPIWVPEGGIPDWKEVPNIVPSEILPERPGEPDCPYFLKTK
KCKFGSRCKFNHPNVPSENADVSGLPERPLETPCAFYLKTGLCKYGAACKFHHPKDIQIQ
VSDELSHTVEQTQTNSVLDGATGDSQPINPLIPPLLHNSKGLPVRLGEVDCPFYMKTGSC
KFGATCRYNHPAMNAINPTISTLAPSVLASSAANLNIGVINPAACLYQAFDPRLSNPVSQ
VGTTQTVFPQRPGQIECDYYMKTGICKYGERCKYHHPLDRATPSMSKLQSTVKLTPAGLP
RREKGVEICPYYLKTGTCKFGVTCKFDHPPPGEVMEMAKSSQGTSTNNGGETDTNENVLG
SDPEEDHA
>c3h45_iccv2
MSGILCEEQQKLLLSLKNLLLSGTKSTLTILQQGSYSLADNPPPTCFPTKTHIPPINSVC
TNSRSGRCTRSRSHDWTDCPFAHPGEKARRRDPLKYQYSGEVCPDYRRGNCERGDACEFS
HGVFECWLHPSRYRTEACKDGKNCKRKICFFAHTPRQLRVLLLTPPQHNNNNNNNNKKSH
NNNNCCSYCHCCSANSSPTSTLFSGSHFSKSNSPPLSPSSSSSSPTTLSRYSKNMHVLNE
LMRSIELESALKFPCFCYQIALA
